# Supplementary material for: The feather pattern autosomal barring in chicken is strongly associated with segregation at the MC1R locus
Source: Pigment Cell Melanoma Res. Author manuscript; Available in PMC 2022 Nov 1. (PMC8484376; doi:10.1111/pcmr.12975)
Supplement: Table S3 [file NIHMS1723557-supplement-Table_S3.xlsx]

## Sheet: chr1
Table S3. SNP genotypes at chromosome 1, 2, and 11 for each individual used for linkage analysis.
Marker				M1		M2	M3	M4	M5	M6	M7		M9	M10	M11		M13	M14		M16	M17			M20	M21	M22		M24	M25	M26	M27	M28		M30	M31	M32	M33	M34	M35	M36				M40		M42	M43	M44	M45
Galgal4						chr1_40021056	chr1_40571954	chr1_41175621	chr1_41769860	chr1_42056914	chr1_42384954	chr1_42701237	chr1_42821319	chr1_43255925	chr1_43533323	chr1_43831617	chr1_44128427	chr1_44419471	chr1_44728008	chr1_45076208	chr1_45713188	chr1_46016089	chr1_46352981	chr1_46747587	chr1_47056988	chr1_47368127	chr1_47679406	chr1_47994493	chr1_48355447	chr1_48718888	chr1_49022195	chr1_49136914	chr1_49387144	chr1_49472829	chr1_49801782	chr1_50117333	chr1_50263114	chr1_50457641	chr1_50589685	chr1_50760100	chr1_50881986	chr1_51041670	chr1_51202213	chr1_51356204	chr1_51549664	chr1_51694562	chr1_51867635	chr1_52091920	chr1_52325888
Galgal6						chr1:40174251	chr1:40725460	chr1:41328645	chr1:41921996	chr1:42208456	chr1:42536509	chr1:42852455	chr1:42972428	chr1:43406479	chr1:43690588	chr1:43989015	chr1:44286319	chr1:44577279	chr1:44885680	chr1:45235697	chr1:45872895	chr1:46196399	chr1:46533228	chr1:46927874	chr1:47237279	chr1:47507540	chr1:47822103	chr1:48137269	chr1:48498780	chr1:48862557	chr1:49165859	chr1:49280579	chr1:49530082	chr1:49615661	chr1:49944346	chr1:50259829	chr1:50405610	chr1:50600292	conversion failed	chr1:50903282	chr1:51025244	chr1:51197121	chr1:51358696	chr1:51512638	chr1:51703582	chr1:51848753	chr1:52021839	chr1:52246126	chr1:52480092
Sample ID	Generation	Phenotype at hatch	Phenotype at 12 weeks	Db genotype	MC1R genotype
F0_1	F0 dam	NA	Autosomal barred	Db/Db	E*R(Fay)/E*R(Fay)	T	A	G	G	G	A		G	C	A	T	T	G	C	G	A	G	T	GA	C	G		GA	T	C	C	C	A	TA	A	C	C	G	A	A	CT	A	A	T	A	C	AG	GA	G
F0_2	F0 dam	NA	Autosomal barred	Db/Db	E*R(Fay)/E*R(Fay)	T	A	G	G	GA	CA	T	G	TC	A	T	T	GA	C	G	AG	G	T	GA	C	G		GA	T	C	C	C	GA	TA	A	C	C	G	GA	A	T	A	A	T	A	C	G	G	G
F0_3	F0 dam	NA	Autosomal barred	Db/Db	E*R(Fay)/E*R(Fay)	T	A	G	G	G	A		G	TC	A	T	T	GA	C	G	A	G	T	G	C	G		G	T	C	C	C		TA	A	C	C	G	GA	A	CT	A	A	CT	A	C	G	G	G
F0_4	F0 dam	NA	Autosomal barred	Db/Db	E*R(Fay)/E*R(Fay)	T	A	G	G	G	A		G	TC	A	T	T	GA	C	G	A	G	T	GA	C	G		G	T	C	C	C	GA	A	A	C	C	G	A	A	C	TA		CT	A	C	G	G	G
F0_5	F0 dam	NA	Autosomal barred	Db/Db	E*R(Fay)/E*R(Fay)	T	A	G	G	G	A		G	C	A	T	T	G	C	G	A	G	T	G	C	G		GA	T	C	C	C	GA	A	A	C	C	G	A	A	CT	A	A	T	A	C	AG	G	G
F0_6	F0 sire	NA	wild-type	db+/db+	N/N	C	G	A	C	A	C	C	T	T	G	C	C	A	C	A	G	A		A	T	A		GA	TA	CT	CT	T	A	T	AG	CT	CT	T	G	GA	C	T		C	A	T	G	A	A
F0_7	F0 sire	NA	wild-type	db+/db+	N/N	C	G	A	C	A	C	C	T	T	G	C	C	A	C	A	G	A	A	A	T	A		A	A	T	T	T	G	T	G	T	T	T	G	G	C	T		C	A	T	A	A	A
F1_1	F1 sire	NA	wild-type	db+/db+	N/N	C	G	A	C	A	C	C	T	T	G	C	C	A	C	A	G	A	A	A	T	A		A	A	T	T	T	A	TA	G	T	T	T	G	G	C	T		C	A	T	A	A	A
F1_2	F1 dam	NA	Autosomal barred	Db/db+	E*R(Fay)/E*N	TC	GA	AG	CG	GA	CA	C	GT	TC	AG	T	CT	GA	C	AG	AG	A	T	GA	CT	GA			TA	CT	CT	TC	A	T	AG	CT	CT	GT	GA	GA	CT	TA	A	CT	A	TC	AG	GA	GA
F1_3	F1 dam	NA	Autosomal barred	Db/db+	E*R(Fay)/E*N	TC	GA	AG	CG	GA	CA	C	GT	TC	AG	T	CT	GA	C	AG	AG	A	T	GA	CT	GA		GA	TA	CT	CT	TC	G	TA	AG	CT	CT	GT	GA	GA	C	T		CT	A	TC	G	GA	GA
F1_4	F1 dam	NA	Autosomal barred	Db/db+	E*R(Fay)/E*N	TC	GA	AG	CG	GA	CA	C	GT	TC	AG	T	CT	GA	C	AG	AG	A	T	GA	CT	GA		GA	TA	CT	CT	TC	G	TA	AG	CT	CT	GT	GA	GA	C	T		CT	A	TC	G	GA	GA
F1_5	F1 dam	NA	Autosomal barred	Db/db+	E*R(Fay)/E*N	TC	GA	AG	CG	GA	CA	C	GT	TC	AG	T	CT	GA	C	AG	AG	A	T	GA	CT	GA		GA	TA	CT	CT	TC	G	TA	AG	CT	CT	GT	GA	GA	C	T		CT	A	TC	G	GA	GA
F1_6	F1 dam	NA	Autosomal barred	Db/db+	E*R(Fay)/E*N	TC	GA	AG	CG	GA	CA	C	GT	T	AG	T	CT	A	C	AG	G	GA	T	GA	CT	GA			TA	CT	CT	TC	A	T	AG	CT	CT	T	G	GA	CT	TA	A	C	A	TC	AG	GA	GA
F1_7	F1 dam	NA	Autosomal barred	Db/db+	E*R(Fay)/E*N	TC	GA	AG	CG	GA	CA	C	GT	TC	AG	T	CT	GA	C	AG	AG	A		GA	CT	GA		GA	TA	CT	CT	TC	G	TA	AG	CT	CT	GT	GA	GA	C	T		CT	A	TC	AG	GA	GA
F1_8	F1 dam	NA	Autosomal barred	Db/db+	E*R(Fay)/E*N	TC	GA	AG	CG	A	C	CT	GT	TC	AG	CT	CT	GA	C	AG	AG	A	T	A	CT	GA			TA	CT	CT	TC	G	TA	AG	CT	CT	GT	GA	GA	CT	TA	A	C	A	TC	AG	GA	GA
F1_9	F1 dam	NA	Autosomal barred	Db/db+	E*R(Fay)/E*N	TC	GA	AG	CG	GA	CA	C	GT	TC	AG	T	CT	GA	C	AG	AG	A	T	GA	CT	GA		GA	TA	CT	CT	TC	A	T	AG	CT	CT	T	G	GA	CT	TA	A	CT	A	TC	AG	GA	GA
F1_10	F1 dam	NA	Autosomal barred	Db/db+	E*R(Fay)/E*N	TC	GA	AG	CG	GA	CA	C	GT	TC	AG	T	CT	GA	C	AG	AG	A	T	GA	CT	GA		GA	TA	CT	CT	TC	A	T	AG	CT	CT	T	G	GA	CT	TA	A	CT	A	TC	AG	GA	GA
F1_11	F1 dam	NA	Autosomal barred	Db/db+	E*R(Fay)/E*N	TC	GA	AG		GA	CA	C	GT	TC	AG	T	CT	GA	C	AG	AG	A	T	GA	CT	GA		GA		CT	CT	TC	GA		AG	CT	CT	GT	GA	GA	CT	TA	A	CT	A	TC	AG	GA	GA
F1_12	F1 dam	NA	Autosomal barred	Db/db+	E*R(Fay)/E*N	TC	GA	AG	CG	GA	CA	C	GT	TC	AG	T	CT	GA	C	AG	AG	A	T	GA	CT	GA			TA	CT	CT	TC	G	TA	AG	CT	CT	GT	GA	GA	CT	TA	A	CT	A	TC	A	GA	GA
BC_1	F2	Autosomal barred	Autosomal barred	Db/db+	E*R(Fay)/E*N	TC	GA	AG	CG	GA	CA	C	GT	TC	AG	T	CT	GA	C	AG	AG	A	T	GA	CT	GA		GA	TA	CT	CT	TC	A	TA	AG	CT	CT	GT	GA	GA	CT	TA	A	CT	A	TC	A	GA	GA
BC_2	F2	Autosomal barred	Autosomal barred	Db/db+	E*R(Fay)/E*N	TC	GA	AG	CG	GA	CA	C	GT	TC	AG	T	CT	GA	C	AG	AG	A	T	GA	CT	GA		GA	TA	CT	CT	TC	G	TA	AG	CT	CT	GT	GA	GA	C	T		CT	A	TC	AG	GA	GA
BC_3	F2	Autosomal barred	Autosomal barred	Db/db+	E*R(Fay)/E*N	TC	GA	AG	CG	GA	CA	C	GT	TC	AG	T	CT	GA	C	AG	AG	A	T	GA	CT	GA		GA	TA	CT	CT	TC	G	TA	AG	CT	CT	GT	GA	GA	C	T		CT	A	TC	AG	GA	GA
BC_4	F2	unclear	Autosomal barred	Db/db+	E*R(Fay)/E*N	TC	GA	AG	CG	GA	CA	C	GT	TC	AG	T	CT	GA	C	AG	AG	A	T	GA	CT	GA		GA	TA	CT	CT	TC	G	TA	AG	CT	CT	GT	GA	GA	C	T		CT	A	TC	AG	GA	GA
BC_5	F2	Autosomal barred	Autosomal barred	Db/db+	E*R(Fay)/E*N	TC	GA	AG	CG	GA	CA	C	GT	TC	AG	T	CT	GA	C	AG	AG	A	T	GA	CT	GA		GA	TA	CT	CT	TC	G	TA	AG	CT	CT	GT	GA	GA	C	T		CT	A	TC	AG	GA	GA
BC_6	F2	Autosomal barred	Autosomal barred	Db/db+	E*R(Fay)/E*N	TC	GA	AG	CG	GA	CA	C	GT	T	AG	T	CT	A	C	AG	G	GA	T	GA	CT	GA			TA	CT	CT	TC	A	TA	AG	CT	CT	T	G	GA	CT	TA	A	C	A	TC	AG	GA	GA
BC_7	F2	Autosomal barred	Autosomal barred	Db/db+	E*R(Fay)/E*N	TC	GA	AG	CG	GA	CA	C	GT	T	AG	T	CT	A	C	AG	G	GA	T	GA	CT	GA			TA	CT	CT	TC	A	TA	AG	CT	CT	T	G	GA	CT	TA	A	C	A	TC	AG	GA	GA
BC_8	F2	Autosomal barred	Autosomal barred	Db/db+	E*R(Fay)/E*N	C	G	A	C	A	C	C	T	T	G	C	C	A	C	A	G	A	A	A	T	A			TA	CT	CT	TC	A	T	AG	CT	CT	T	G	GA	CT	TA	A	C	A	TC	AG	GA	GA
BC_9	F2	Autosomal barred	Autosomal barred	Db/db+	E*R(Fay)/E*N	TC	GA	AG	CG	GA	CA	C	GT	T	AG	T	CT	A	C	AG	G	GA	T	GA	CT	GA			TA	CT	CT	TC	A	T	AG	CT	CT	T	G	GA	CT	TA	A	C	A	TC	AG	GA	GA
BC_10	F2	Autosomal barred	Autosomal barred	Db/db+	E*R(Fay)/E*N	TC	GA	AG	CG	GA	CA	C	GT	T	AG	T	CT	A	C	AG	G	GA	T	GA	CT	GA			TA	CT	CT	TC	A	TA	AG	CT	CT	T	G	GA	CT	TA	A	C	A	TC	AG	GA	GA
BC_11	F2	Autosomal barred	Autosomal barred	Db/db+	E*R(Fay)/E*N	TC	GA	AG	CG	GA	CA	C	GT	T	AG	T	CT	A	C	AG	G	GA	T	GA	CT	GA		GA	TA	CT	CT	TC	A	T	AG	CT	CT	T	G	GA	CT	TA	A	C	A	TC	AG	GA	GA
BC_12	F2	Autosomal barred	Autosomal barred	Db/db+	E*R(Fay)/E*N	C	G	A	C	A	C	C	T	T	G	C	C	GA	C	AG	AG	A	T	GA	CT	GA		GA	TA	CT	CT	TC	A	TA	AG	CT	CT	T	G	GA	CT	TA	A	CT	A	TC	AG	GA	GA
BC_13	F2	Autosomal barred	Autosomal barred	Db/db+	E*R(Fay)/E*N	TC	GA	AG	CG	GA	CA	C	GT	TC	AG	T	CT	GA	C	AG	AG	A	T	GA	CT	GA		GA	TA	CT	CT	TC	A	T	AG	CT	CT	T	G	GA	CT	TA	A	CT	A	TC	AG	GA	GA
BC_14	F2	Autosomal barred	Autosomal barred	Db/db+	E*R(Fay)/E*N	C	G	A	C	A	C	C	T	T	G	C	C	A	C	AG	AG	A	T	GA	CT	GA			TA	CT	CT	TC	GA	A	AG	CT	CT	GT	GA	GA	CT	TA	A	CT	A	TC	A	GA	GA
BC_15	F2	Autosomal barred	Autosomal barred	Db/db+	E*R(Fay)/E*N	TC	GA	AG	CG	GA	CA	C	GT	TC	AG	T	CT	GA	C	AG	AG	A	T	GA	CT	GA			TA	CT	CT	TC	GA	A	AG	CT	CT	GT	GA	GA	CT	TA	A	CT	A	TC	A	GA	GA
BC_16	F2	Autosomal barred	Autosomal barred	Db/db+	E*R(Fay)/E*N	TC	GA	AG	CG	GA	CA	C	GT	TC	AG	T	CT	GA	C	AG	AG	A	T	GA	CT	GA			TA	CT	CT	TC	GA	A	AG	CT	CT	GT	GA	GA	CT	TA	A	CT	A	TC	A	GA	GA
BC_17	F2	Autosomal barred	Autosomal barred	Db/db+	E*R(Fay)/E*N	TC	GA	AG	CG	GA	CA	C	GT	TC	AG	T	CT	GA	C	AG	AG	A	T	GA	CT	GA			TA	CT	CT	TC	A	T	AG	CT	CT	GT	GA	GA	CT	TA	A	CT	A	TC	A	GA	GA
BC_18	F2	Autosomal barred	Autosomal barred	Db/db+	E*R(Fay)/E*N	TC	GA	AG	CG	GA	CA	C	GT	TC	AG	T	CT	GA	C	AG	AG	A	T	GA	CT	GA		GA	TA	CT	CT	TC	A	T	AG	CT	CT	GT	GA	GA	CT	TA	A	CT	A	TC	A	GA	GA
BC_19	F2	Autosomal barred	Autosomal barred	Db/db+	E*R(Fay)/E*N	TC	GA	AG	CG	GA	CA	C	GT	TC	AG	T	CT	GA	C	AG	AG	A	T	GA	CT	GA		GA	TA	CT	CT	TC	A	T	AG	CT	CT	GT	GA	GA	CT	TA	A	CT	A	TC	A	GA	GA
BC_20	F2	Autosomal barred	Autosomal barred	Db/db+	E*R(Fay)/E*N	TC	GA	AG	CG	GA	CA	C	GT	TC	AG	T	CT	GA	C	AG	AG	A	T	GA	CT	GA		GA	TA	CT	CT	TC	A	T	AG	CT	CT	GT	GA	GA	CT	TA	A	CT	A	TC	A	GA	GA
BC_21	F2	Autosomal barred	Autosomal barred	Db/db+	E*R(Fay)/E*N	TC	GA	AG	CG	GA	CA	C	GT	TC	AG	T	CT	GA	C	AG	AG	A	T	GA	CT	GA		GA	TA	CT	CT	TC	G	TA	AG	CT	CT	GT	GA	GA	C	T		CT	A	TC	AG	GA	GA
BC_22	F2	Autosomal barred	Autosomal barred	Db/db+	E*R(Fay)/E*N	TC	GA	AG	CG	GA	CA	C	GT	TC	AG	T	CT	GA	C	AG	AG	A	T	GA	CT	GA		GA		CT	CT	TC	GA	A	AG	CT	CT	GT	GA	GA	C	T		CT	A	TC	AG	GA	GA
BC_23	F2	Autosomal barred	Autosomal barred	Db/db+	E*R(Fay)/E*N	TC	GA	AG	CG	GA	CA	C	GT	TC	AG	T	CT	GA	C	AG	AG	A	T	GA	CT	GA		GA	TA	CT	CT	TC	GA	A	AG	CT	CT	GT	GA	GA	C	T		CT	A	TC	AG	GA	GA
BC_24	F2	Autosomal barred	Autosomal barred	Db/db+	E*R(Fay)/E*N	TC	GA	AG	CG	GA	CA	C	GT	T	AG	T	CT	A	C	AG	G	GA	T	GA	CT	GA			TA	CT	CT	TC	A	T	AG	CT	CT	T	G	GA	CT	TA	A	C	A	TC	AG	GA	GA
BC_25	F2	Autosomal barred	Autosomal barred	Db/db+	E*R(Fay)/E*N	C	G	A	C	A	C	C	T	T	G	C	C	A	C	A	G	A	A	A	T	A		A	A	T	T	T	A	TA	AG	CT	CT	GT	GA	GA	CT	TA	A	C	A	TC	AG	GA	GA
BC_26	F2	Autosomal barred	Autosomal barred	Db/db+	E*R(Fay)/E*N	TC	GA	AG	CG	GA	CA	C	GT	T	AG	T	CT	A	C	AG	G	GA	T	GA	CT	GA			TA	CT	CT	TC	A	TA	AG	CT	CT	T	G	GA	CT	TA	A	C	A	TC	AG	GA	GA
BC_27	F2	Autosomal barred	Autosomal barred	Db/db+	E*R(Fay)/E*N	TC	GA	AG	CG	A	C	CT	GT	TC	AG	CT	CT	GA	C	AG	AG	A	T	A	CT	GA			TA	CT	CT	TC	G	TA	AG	CT	CT	GT	GA	GA	CT	TA	A	C	A	TC	AG	GA	GA
BC_28	F2	Autosomal barred	Autosomal barred	Db/db+	E*R(Fay)/E*N	TC	GA	AG	CG	GA	CA	C	GT	T	AG	T	CT	A	C	AG	G	GA	T	G	CT	GA			TA	CT	CT	TC	A	TA	AG	CT	CT	T	G	GA	CT	TA	A	C	A	TC	AG	GA	GA
BC_29	F2	Autosomal barred	Autosomal barred	Db/db+	E*R(Fay)/E*N	TC	GA	AG	CG	A	C	CT	GT	TC	AG	CT	CT	GA	C	AG	AG	A	T	A	CT	GA		A	TA	CT	CT	TC	GA	A	AG	CT	CT	GT	GA	GA	CT	TA	A	C	A	TC	AG	GA	GA
BC_30	F2	Autosomal barred	Autosomal barred	Db/db+	E*R(Fay)/E*N	C	G	A	C	A	C	C	T	T	G	C	C	A	C	A	G	A	A	A	T	A		GA	TA	CT	CT	TC	G	TA	AG	CT	CT	GT	GA	GA	CT	TA	A	C	A	TC	AG	GA	GA
BC_31	F2	Autosomal barred	Autosomal barred	Db/db+	E*R(Fay)/E*N	TC	GA	AG	CG	A	C	CT	GT	TC	AG	CT	CT	GA	C	AG	AG	A	T	A	CT	GA		GA	TA	CT	CT	TC	G	TA	AG	CT	CT	GT	GA	GA	CT	TA	A	C	A	TC	AG	GA	GA
BC_32	F2	Autosomal barred	Autosomal barred	Db/db+	E*R(Fay)/E*N	C	G	A		A	C	C	T	T	G	C	C	A	C	A	AG	A	T	A	CT	GA		GA	TA	CT	CT	TC	GA	A	AG	CT	CT	GT	GA	GA	CT	TA	A	C	A	TC	AG	GA	GA
BC_33	F2	Autosomal barred	Autosomal barred	Db/db+	E*R(Fay)/E*N	TC	GA	AG	CG	A	C	CT	GT	TC	AG	CT	CT	GA	C	AG	AG	A	T	A	CT	GA			TA	CT	CT	TC	GA	A	AG	CT	CT	GT	GA	GA	CT	TA	A	C	A	TC	AG	GA	GA
BC_34	F2	Autosomal barred	Autosomal barred	Db/db+	E*R(Fay)/E*N	TC	GA	AG	CG	GA	CA	C	GT	T	AG	T	CT	A	C	AG	G	GA	T	GA	CT	GA			TA	CT	CT	TC	A	TA	AG	CT	CT	T	G	GA	CT	TA	A	C	A	TC	AG	GA	GA
BC_35	F2	unclear	Autosomal barred	Db/db+	E*R(Fay)/E*N	TC	GA	AG	CG	GA	CA	C	GT	TC	AG	T	CT	GA	C	AG	AG	A	T	GA	CT	GA		GA	TA	CT	CT	TC	A	T	AG	CT	CT	T	G	GA	CT	TA	A	CT	A	TC	AG	GA	GA
BC_36	F2	Autosomal barred	Autosomal barred	Db/db+	E*R(Fay)/E*N	TC	GA	AG	CG	GA	CA	C	GT	TC	AG	T	CT	GA	C	AG	AG	A	T	GA	CT	GA		GA	TA	CT	CT	TC	A	T	AG	CT	CT	T	G	GA	CT	TA	A	CT	A	TC	AG	GA	GA
BC_37	F2	unclear	Autosomal barred	Db/db+	E*R(Fay)/E*N	TC	GA	AG	CG	GA	CA	C	GT	TC	AG	T	CT	GA	C	AG	AG	A	T	GA	CT	GA			TA	CT	CT	TC	G	TA	AG	CT	CT	GT	GA	GA	CT	TA	A	CT	A	TC	A	GA	GA
BC_38	F2	Autosomal barred	Autosomal barred	Db/db+	E*R(Fay)/E*N	TC	GA	AG	CG	GA	CA	C	GT	TC	AG	T	CT	GA	C	AG	AG	A	T	GA	CT	GA		GA	TA	CT	CT	TC	GA	A	AG	CT	CT	GT	GA	GA	CT	TA	A	CT	A	TC	A	GA	GA
BC_39	F2	Autosomal barred	Autosomal barred	Db/db+	E*R(Fay)/E*N	TC	GA	AG	CG	GA	CA	C	GT	TC	AG	T	CT	GA	C	AG	AG	A	T	GA	CT	GA			TA	CT	CT	TC	A	TA	AG	CT	CT	GT	GA	GA	CT	TA	A	CT	A	TC	A	GA	GA
BC_40	F2	Autosomal barred	Autosomal barred	Db/db+	E*R(Fay)/E*N	C	G	A	C	A	C	C	T	T	G	C	C	A	C	A	G	A	A	A	T	A		A	A	T	CT	TC	A	TA	AG	CT	CT	GT	GA	GA	CT	TA	A	CT	A	TC	A	GA	GA
BC_41	F2	Autosomal barred	Autosomal barred	Db/db+	E*R(Fay)/E*N	TC	GA	AG	CG	GA	CA	C	GT	TC	AG	T	CT	GA	C	AG	AG	A	T	GA	CT	GA		GA	TA	CT	CT	TC	GA	A	AG	CT	CT	GT	GA	GA	C	T		CT	A	TC	AG	GA	GA
BC_42	F2	unclear	Autosomal barred	Db/db+	E*R(Fay)/E*N	C	G	A	C	A	C	C	T	T	G	C	C	A	C	A	AG	A	T	GA	CT	GA		GA	TA	CT	CT	TC	GA	A	AG	CT	CT	GT	GA	GA	C	T		CT	A	TC	AG	GA	GA
BC_43	F2	Autosomal barred	Autosomal barred	Db/db+	E*R(Fay)/E*N	TC	GA	AG	CG	GA	CA	C	GT	TC	AG	T	CT	GA	C	AG	AG	A	T	GA	CT	GA		GA	TA	CT	CT	TC	G	TA	AG	CT	CT	GT	GA	GA	C	T		CT	A	TC	AG	GA	GA
BC_44	F2	Autosomal barred	Autosomal barred	Db/db+	E*R(Fay)/E*N	TC	GA	AG	CG	GA	CA	C	GT	TC	AG	T	CT	GA	C	AG	AG	A	T	GA	CT	GA		GA	TA	CT	CT	TC	GA	A	AG	CT	CT	GT	GA	GA	C	T		CT	A	TC	AG	GA	GA
BC_45	F2	Autosomal barred	Autosomal barred	Db/db+	E*R(Fay)/E*N	TC	GA	AG	CG	GA	CA	C	GT	TC	AG	T	CT	GA	C	AG	AG	A	T	GA	CT	GA		GA	TA	CT	CT	TC	GA	A	AG	CT	CT	GT	GA	GA	C	T		CT	A	TC	AG	GA	GA
BC_46	F2	Autosomal barred	Autosomal barred	Db/db+	E*R(Fay)/E*N	TC	GA	AG	CG	GA	CA	C	GT	TC	AG	T	CT	GA	C	AG	AG	A	T	GA	CT	GA		GA	TA	CT	CT	TC	G	TA	AG	CT	CT	GT	GA	GA	C	T		CT	A	TC	AG	GA	GA
BC_47	F2	Autosomal barred	Autosomal barred	Db/db+	E*R(Fay)/E*N	TC	GA	AG	CG	GA	CA	C	GT	TC	AG	T	CT	GA	C	AG	AG	A	T	GA	CT	GA		GA	TA	CT	CT	TC	G	TA	AG	CT	CT	GT	GA	GA	C	T		CT	A	TC	AG	GA	GA
BC_48	F2	Autosomal barred	Autosomal barred	Db/db+	E*R(Fay)/E*N	TC	GA	AG	CG	GA	CA	C	GT	TC	AG	T	CT	GA	C	AG	AG	A	T	GA	CT	GA		GA	TA	CT	CT	TC	GA	A	AG	CT	CT	GT	GA	GA	C	T		CT	A	TC	AG	GA	GA
BC_49	F2	Autosomal barred	Autosomal barred	Db/db+	E*R(Fay)/E*N	C	G	A	C	A	C	C	GT	T	AG	T	CT	A	C	AG	G	GA	T	GA	CT	GA		GA	TA	CT	CT	TC	A	T	AG	CT	CT	T	G	GA	CT	TA	A	C	A	TC	AG	GA	GA
BC_50	F2	Autosomal barred	Autosomal barred	Db/db+	E*R(Fay)/E*N	TC	GA	AG	CG	A	C	CT	GT	TC	AG	CT	CT	GA	C	AG	AG	A	T	A	CT	GA			TA	CT	CT	TC	G	TA	AG	CT	CT	GT	GA	GA	CT	TA	A	C	A	TC	AG	GA	GA
BC_51	F2	Autosomal barred	Autosomal barred	Db/db+	E*R(Fay)/E*N	TC	GA	AG	CG	A	C	CT	GT	TC	AG	CT	CT	GA	C	AG	AG	A	T	A	CT	GA		GA	TA	CT	CT	TC	G	TA	AG	CT	CT	GT	GA	GA	CT	TA	A	C	A	TC	AG	GA	GA
BC_52	F2	Autosomal barred	Autosomal barred	Db/db+	E*R(Fay)/E*N	TC	GA	AG	CG	A	C	CT	GT	TC	AG	CT	CT	GA	C	AG	AG	A	T	A	CT	GA			TA	CT	CT	TC	G	TA	AG	CT	CT	GT	GA	GA	CT	TA	A	C	A	TC	AG	GA	GA
BC_53	F2	Autosomal barred	Autosomal barred	Db/db+	E*R(Fay)/E*N	TC	GA	AG	CG	A	C	CT	GT	TC	AG	CT	CT	GA	C	AG	AG	A	T	A	CT	GA			TA	CT	CT	TC	G	TA	AG	CT	CT	GT	GA	GA	CT	TA	A	C	A	TC	AG	GA	GA
BC_54	F2	Autosomal barred	Autosomal barred	Db/db+	E*R(Fay)/E*N	TC	GA	AG	CG	A	C	CT	GT	TC	AG	CT	CT	GA	C	AG	AG	A	T	A	CT	GA			TA	CT	CT	TC	GA	A	AG	CT	CT	GT	GA	GA	CT	TA	A	C	A	TC	AG	GA	GA
BC_55	F2	Autosomal barred	Autosomal barred	Db/db+	E*R(Fay)/E*N	C	G	A	C	A	C	C	T	T	G	C	C	A	C	A	G	A	A	A	T	A		A	A	T	T	T	GA	T	G	T	T	T	G	G	CT	TA	A	C	A	TC	AG	GA	GA
BC_56	F2	Autosomal barred	Autosomal barred	Db/db+	E*R(Fay)/E*N	TC	GA	AG	CG	A	C	CT	GT	TC	AG	CT	CT	GA	C	AG	AG	A	T	A	CT	GA			TA	CT	CT	TC	G	TA	AG	CT	CT	GT	GA	GA	CT	TA	A	C	A	TC	AG	GA	GA
BC_57	F2	Autosomal barred	Autosomal barred	Db/db+	E*R(Fay)/E*N	C	G	A	C	A	C	C	T	T	G	C	C	A	C	A	G	A	A	A	T	A			TA	CT	CT	TC	GA	A	AG	CT	CT	GT	GA	GA	CT	TA	A	C	A	TC	AG	GA	GA
BC_58	F2	unclear	Autosomal barred	Db/db+	E*R(Fay)/E*N	TC	GA	AG	CG	GA	CA	C	GT	T	AG	T	CT	A	C	AG	G	GA	T	GA	CT	GA			TA	CT	CT	TC	A	T	AG	CT	CT	T	G	GA	CT	TA	A	C	A	TC	AG	GA	GA
BC_59	F2	Autosomal barred	Autosomal barred	Db/db+	E*R(Fay)/E*N	TC	GA	AG	CG	GA	CA	C	GT	T	AG	T	CT	A	C	AG	G	GA	T	GA	CT	GA			TA	CT	CT	TC	A	TA	AG	CT	CT	T	G	GA	CT	TA	A	C	A	TC	AG	GA	GA
BC_60	F2	Autosomal barred	Autosomal barred	Db/db+	E*R(Fay)/E*N	TC	GA	AG	CG	GA	CA	C	GT	TC	AG	T	CT	GA	C	AG	AG	A	T	GA	CT	GA		GA	TA	CT	CT	TC	A	TA	AG	CT	CT	T	G	GA	CT	TA	A	CT	A	TC	AG	GA	GA
BC_61	F2	Autosomal barred	Autosomal barred	Db/db+	E*R(Fay)/E*N	TC	GA	AG	CG	GA	CA	C	GT	TC	AG	T	CT	GA	C	AG	AG	A	T	GA	CT	GA		GA	TA	CT	CT	TC	A	T	AG	CT	CT	T	G	GA	CT	TA	A	CT	A	TC	AG	GA	GA
BC_62	F2	Autosomal barred	Autosomal barred	Db/db+	E*R(Fay)/E*N	C	G	A	C	A	C	C	T	T	G	C	C	A	C	A	G	A	T	GA	CT	GA			TA	CT	CT	TC	GA	A	AG	CT	CT	GT	GA	GA	CT	TA	A	CT	A	TC	A	GA	GA
BC_63	F2	Autosomal barred	Autosomal barred	Db/db+	E*R(Fay)/E*N	TC	GA	AG	CG	GA	CA	C	GT	T	AG	T	CT	A	C	AG	G	GA	T	GA	CT	GA			TA	CT	CT	TC	A	T	AG	CT	CT	T	G	GA	CT	TA	A	C	A	TC	AG	GA	GA
BC_64	F2	Autosomal barred	Autosomal barred	Db/db+	E*R(Fay)/E*N	TC	GA	AG	CG	GA	CA	C	GT	T	AG	T	CT	A	C	AG	G	GA	T	GA	CT	GA			TA	CT	CT	TC	A	T	AG	CT	CT	T	G	GA	CT	T		C	A	T	A	A	A
BC_65	F2	Autosomal barred	Autosomal barred	Db/db+	E*R(Fay)/E*N	TC	GA	AG	CG	A	C	CT	GT	TC	AG	CT	CT	GA	C	AG	AG	A	T	A	CT	GA			TA	CT	CT	TC	GA	A	AG	CT	CT	GT	GA	GA	CT	T		C	A	T	A	A	A
BC_66	F2	Autosomal barred	Autosomal barred	Db/db+	E*R(Fay)/E*N	TC	GA	AG	CG	GA	CA	C	GT	TC	AG	T	CT	GA	C	AG	AG	A	T	GA	CT	GA			TA	CT	CT	TC	GA	A	AG	CT	CT	GT	GA	GA	CT	TA	A	CT	A	TC	A	A	A
BC_67	F2	unclear	Autosomal barred	db+/db+	E*R(Fay)/E*N	C	G	A	C	A	C	C	T	T	G	C	C	A	C	A	G	A	A	A	T	A		A	A	T	T	T	G	T	G	T	T	T	G	G	C	T		C	A	T	AG	GA	GA
BC_68	F2	unclear	Autosomal barred	db+/db+	E*R(Fay)/E*N	C	G	A	C	A	C	C	T	T	G	C	C	A	C	A	G	A	A	A	T	A		A	A	T	T	T	A	TA	G	T	T	T	G	G	C	T	A	C	A	TC	AG	GA	GA
BC_69	F2	unclear	Autosomal barred	db+/db+	E*R(Fay)/E*N	C	G	A	C	A	C	C	T	T	G	C	C	A	C	A	G	A	A	A	T	A		A	A	T	T	T	A	TA	G	T	T	T	G	G	C	T		C	A	T	AG	A	A
BC_70	F2	Autosomal barred	Autosomal barred	db+/db+	E*R(Fay)/E*N	TC	GA	AG	CG	A	C	CT	GT	TC	AG	CT	CT	GA	C	AG	AG	A	T	A	CT	GA			TA	CT	CT	TC	GA	A	AG	CT	CT	GT	G	G	C	T		C	A	T	A	A	A
BC_71	F2	unclear	Autosomal barred	db+/db+	E*R(Fay)/E*N	C	G	A	C	A	C	C	T	T	G	C	C	A	C	A	G	A		A	T	A		A	A	T	T	T	G	T	G	T	T	T	G	G	C	T		C	A	T	A	A	A
BC_72	F2	unclear	Autosomal barred	db+/db+	E*R(Fay)/E*N	TC	GA	AG	CG	GA	CA	C	GT	TC	AG	T	CT	GA	C	AG	AG	A	T	GA	CT	GA		GA	TA	CT	CT	TC	A	TA	AG	CT	CT	T	G	G	C	T		C	A	T	A	A	A
BC_73	F2	unclear	Autosomal barred	db+/db+	E*R(Fay)/E*N	C	G	A	C	A	C	C	T	T	G	C	C	A	C	A	G	A	A	A	T	A		A	A	T	T	T	G	T	G	T	T	T	G	G	C	T		C	A	T	AG	A	A
BC_74	F2	unclear	Autosomal barred	db+/db+	E*R(Fay)/E*N	C	G	A	C	A	C	C	T	T	G	C	C	A	C	A	G	A	A	A	T	A		A	A	T	T	T	A	TA	G	T	T	T	G	G	C	T		C	A	T	AG	A	A
BC_75	F2	unclear	Autosomal barred	db+/db+	E*R(Fay)/E*N	C	G	A	C	A	C	C	T	T	G	C	C	A	C	A	G	A	A	A	T	A		A	A	T	T	T	G	T	G	T	T	T	G	G	C	T		C	A	T	AG	A	A
BC_76	F2	unclear	Autosomal barred	db+/db+	E*R(Fay)/E*N	C	G	A	C	A	C	C	T	T	G	C	C	A	C	A	G	A	A	A	T	A		A	A	T	T	T	A	TA	G	T	T	T	G	G	C	T		C	A	T	AG	A	A
BC_77	F2	unclear	Autosomal barred	db+/db+	E*R(Fay)/E*N	C	G	A	C	A	C	C	T	T	G	C	C	A	C	A	G	A		A	T	A		A	A	T	T	T	A	TA	G	T	T	T	G	G	C	T		C	A	T	AG	A	A
BC_78	F2	unclear	Autosomal barred	db+/db+	E*R(Fay)/E*N	C	G	A	C	A	C	C	T	T	G	C	C	A	C	A	G	A	A	A	T	A		A	A	T	T	T	G	T	G	T	T	T	G	G	C	T		C	A	T	AG	A	A
BC_79	F2	unclear	Autosomal barred	db+/db+	E*R(Fay)/E*N	C	G	A	C	A	C	C	T	T	G	C	C	A	C	A	G	A	A	A	T	A		A	A	T	T	T	A	TA	G	T	T	T	G	G	C	T		C	A	T	AG	A	A
BC_80	F2	unclear	Autosomal barred	db+/db+	E*R(Fay)/E*N	C	G	A	C	A	C	C	T	T	G	C	C	A	C	A	G	A	A	A	T	A		A	A	T	T	T		T	G	T	T	T	G	G	C	T		C	A	T	A	A	A
BC_81	F2	Autosomal barred	Autosomal barred	db+/db+	E*R(Fay)/E*N	TC	GA	AG	CG	GA	CA	C	GT	TC	AG	T	C	A	C	A	G	A	A	A	T	A		A	A	T	T	T	G	T	G	T	T	T	G	G	C	T		C	A	T	A	A	A
BC_82	F2	unclear	Autosomal barred	db+/db+	E*R(Fay)/E*N	C	G	A	C	A	C	C	T	T	G	C	C	A	C	A	G	A		A	T	A		A	A	T	T	T	A	T	G	T	T	T	G	G	C	T		C	A	T	A	A	A
BC_83	F2	unclear	Autosomal barred	db+/db+	E*R(Fay)/E*N	C	G	A	C	A	C	C	T	T	G	C	C	A	C	A	G	A	A	A	T	A		A	A	T	T	T	A	TA	G	T	T	T	G	G	C	T		C	A	T	A	A	A
BC_84	F2	unclear	Autosomal barred	db+/db+	E*R(Fay)/E*N	C	G	A	C	A	C	C	T	T	G	C	C	A	C	A	G	A	A	A	T	A		A	A	T	T	T	A	TA	G	T	T	T	G	G	C	T		C	A	T	AG	A	A
BC_85	F2	unclear	Autosomal barred	db+/db+	E*R(Fay)/E*N	C	G	A	C	A	C	C	T	T	G	C	C	A	C	A	G	A	A	A	T	A		A	A	T	T	T	A	TA	G	T	T	T	G	G	C	T		C	A	T	AG	A	A
BC_86	F2	Autsomal barred	Autosomal barred	db+/db+	E*R(Fay)/E*N	C	G	A	C	A	C	C	T	T	G	C	C	A	C	A	G	A	A	A	T	A		A	A	T	T	T	A	TA	G	T	T	T	G	G	C	T		C	A	T	AG	A	A
BC_87	F2	unclear	Autosomal barred	db+/db+	E*R(Fay)/E*N	TC	GA	AG	CG	GA	CA	C	GT	T	AG	T	CT	A	C	AG	G	GA	T	GA	CT	GA			TA	CT	CT	TC	A	T	AG	CT	CT	T	G	G	C	T		C	A	T	A	A	A
BC_88	F2	unclear	Autosomal barred	db+/db+	E*R(Fay)/E*N	TC	GA	AG	CG	GA	CA	C	GT	T	AG	T	CT	A	C	AG	G	GA	T	GA	CT	GA		GA	TA	CT	CT	TC	GA	T	G	T	T	T	G	G	C	T		C	A	T	A	A	A
BC_89	F2	unclear	Autosomal barred	db+/db+	E*R(Fay)/E*N	C	G	A	C	A	C	C	T	T	G	C	C	A	C	A	G	A	A	A	T	A		A	A	T	T	T	GA	T	G	T	T	T	G	G	C	T		C	A	T	A	A	A
BC_90	F2	Autosomal barred	Autosomal barred	db+/db+	E*R(Fay)/E*N	TC	GA	AG	CG	GA	CA	C	GT	T	AG	T	CT	A	C	AG	G	GA	T	GA	CT	GA			TA	CT	CT	TC	A	T	AG	CT	CT	T	G	G	C	T		C	A	T	A	A	A
BC_91	F2	unclear	Autosomal barred	db+/db+	E*R(Fay)/E*N	TC	GA	AG	CG	A	C	CT	GT	TC	AG	CT	CT	GA	C	A	G	A	A	A	T	A		A	A	T	T	T	A	TA	G	T	T	T	G	G	C	T		C	A	T	A	A	A
BC_92	F2	unclear	Autosomal barred	db+/db+	E*R(Fay)/E*N	C	G	A	C	A	C	C	T	T	G	C	C	A	C	A	G	A	A	A	T	A		A	A	T	T	T	A	T	G	T	T	T	G	G	C	T		C	A	T	A	A	A
BC_93	F2	unclear	Autosomal barred	db+/db+	E*R(Fay)/E*N	C	G	A	C	A	C	C	T	T	G	C	C	A	C	A	G	A	A	A	T	A		A	A	T	T	T		T	G	T	T	T	G	G	C	T		C	A	T	A	A	A
BC_94	F2	unclear	Autosomal barred	db+/db+	E*R(Fay)/E*N	C	G	A	C	A	C	C	T	T	G	C	C	A	C	A	G	A	A	A	T	A		A	A	T	T	T	G	T	G	T	T	T	G	G	C	T		C	A	T	A	A	A
BC_95	F2	unclear	Autosomal barred	db+/db+	E*R(Fay)/E*N	C	G	A	C	A	C	C	T	T	G	C	C	A	C	A	G	A	A	A	T	A		A	A	T	T	T	A	TA	G	T	T	T	G	G	C	T		C	A	T	A	A	A
BC_96	F2	unclear	Autosomal barred	db+/db+	E*R(Fay)/E*N	TC	GA	AG	CG	GA	CA	C	GT	T	AG	T	CT	A	C	AG	G	GA	T	GA	CT	GA			TA	CT	CT	TC	A	TA	AG	CT	CT	T	G	G	C	T		C	A	T	A	A	A
BC_97	F2	unclear	Autosomal barred	db+/db+	E*R(Fay)/E*N	C	G	A	C	A	C	C	T	T	G	C	C	A	C	A	G	A	A	A	T	A		A	A	T	T	T	GA	T	G	T	T	T	G	G	C	T		C	A	T	A	A	A
BC_98	F2	unclear	Autosomal barred	db+/db+	E*R(Fay)/E*N	C	G	A	C	A	C	C	T	T	G	C	C	A	C	A	G	A	A	A	T	A		A	A	T	T	T	A	TA	G	T	T	T	G	G	C	T		C	A	T	A	A	A
BC_99	F2	unclear	Autosomal barred	db+/db+	E*R(Fay)/E*N	C	G	A	C	A	C	C	T	T	G	C	C	A	C	A	G	A	A	A	T	A		A	A	T	T	T	A	TA	G	T	T	T	G	G	C	T		C	A	T	A	A	A
BC_100	F2	unclear	Autosomal barred	db+/db+	E*R(Fay)/E*N	C	G	A	C	A	C	C	T	T	G	C	C	A	C	A	G	A	A	A	T	A		A	A	T	T	T	A	T	G	T	T	T	G	G	C	T		C	A	T	A	A	A
BC_101	F2	unclear	Autosomal barred	db+/db+	E*R(Fay)/E*N	TC	GA	AG	CG	GA	CA	C	GT	TC	AG	T	CT	GA	C	AG	AG	A	A	A	T	A		A	A	T	T	T	G	T	G	T	T	T	G	G	C	T		C	A	T	A	A	A
BC_102	F2	unclear	Autosomal barred	db+/db+	E*R(Fay)/E*N	C	G	A	C	A	C	C	T	T	G	C	C	A	C	A	G	A		A	T	A		A	A	T	T	T	GA	T	G	T	T	T	G	G	C	T		C	A	T	A	A	A
BC_103	F2	Autosomal barred	unclear	Db/db+	E*R(Fay)/E*N	C	G	A	C	A	C	C	T	T	G	C	C	GA	C	AG	AG	A	T	GA	CT	GA			TA	CT	CT	TC	A	TA	AG	CT	CT	GT	GA	GA	CT	TA	A	CT	A	TC	A	GA	GA
BC_104	F2	unclear	unclear	Db/db+	E*R(Fay)/E*N	TC	GA	AG	CG	GA	CA	C	GT	TC	AG	T	CT	GA	C	AG	AG	A	T	GA	CT	GA		GA	TA	CT	CT	TC	G	TA	AG	CT	CT	GT	GA	GA	C	T		CT	A	TC	AG	GA	GA
BC_105	F2	Autosomal barred	unclear	Db/db+	E*R(Fay)/E*N	C	G	A	C	A	C	C	T	T	G	C	C	A	C	A	G	A	A	A	T	A		A	A	CT	CT	TC	A	TA	AG	CT	CT	T	G	GA	CT	TA	A	C	A	TC	AG	GA	GA
BC_106	F2	unclear	unclear	db+/db+	E*R(Fay)/E*N	C	G	A	C	A	C	C	T	T	G	C	C	A	C	A	G	A	A	A	T	A		A	A	T	T	T	A	TA	G	T	T	T	G	G	C	T		C	A	T	A	A	A
BC_107	F2	unclear	unclear	db+/db+	E*R(Fay)/E*N	TC	GA	AG	CG	GA	CA	C	GT	TC	AG	T	CT	GA	C	AG	AG	A	T	GA	CT	GA			TA	CT	CT	TC	GA	A	AG	CT	CT	GT	GA	G	C	T		C	A	T	A	A	A
BC_108	F2	unclear	unclear	db+/db+	E*R(Fay)/E*N	C	G	A	C	A	C	C	T	T	G	C	C	A	C	A	G	A	A	A	T	A		A	A	T	T	T	A	TA	G	T	T	T	G	G	C	T		C	A	T	AG	A	A
BC_109	F2	unclear	unclear	db+/db+	E*R(Fay)/E*N	C	G	A	C	A	C		T	T	G	C	C	A	C	A	G	A	A	A	T	A		A	A	T	T	T	A	TA	G	T	T	T	G	G	C	T		C	A	T	AG	A	A
BC_110	F2	unclear	unclear	db+/db+	E*R(Fay)/E*N	C	G	A	C	A	C	T	T	T	G	C	C	A	C	A	G	A	A	A	T	A		A	A	T	T	T	G	T	G	T	T	T	G	G	C	T		C	A	T	AG	A	A
BC_111	F2	unclear	unclear	db+/db+	E*R(Fay)/E*N	C	G	A	C	A	C		T	T	G	C	C	A	C	A	G	A	A	A	T	A		A	A	T	T	T	A	TA	G	T	T	T	G	G	C	T		C	A	T	A	A	A
BC_112	F2	unclear	unclear	db+/db+	E*R(Fay)/E*N	C	G	A	C	A	C		T	T	G	C	C	A	C	A	G	A	A	A	T	A		A	A	T	T	T	A	TA	G	T	T	T	G	G	C	T		C	A	T	A	A	A
BC_113	F2	unclear	unclear	db+/db+	E*R(Fay)/E*N	C	G	A	C	A	C		T	T	G	C	C	A	C	A	G	A	A	A	T	A		A	A	T	T	T	A	TA	G	T	T	T	G	G	C	T		C	A	T	A	A	A
BC_114	F2	unclear	unclear	db+/db+	E*R(Fay)/E*N	C	G	A	C	A	C	C	T	T	G	C	C	A	C	A	G	A	A	A	T	A		A	A	T	T	T	G	T	G	T	T	T	G	G	C	T		C	A	T	A	A	A
BC_115	F2	unclear	unclear	db+/db+	E*R(Fay)/E*N	TC	GA	AG	CG	GA	CA	C	GT	T	AG	T	CT	A	C	AG	G	GA	T	GA	CT	GA			TA	CT	CT	TC	A	TA	AG	CT	CT	T	G	G	C	T		C	A	T	A	A	A
BC_116	F2	unclear	unclear	db+/db+	E*R(Fay)/E*N	TC	GA	AG	CG	GA	CA	C	GT	TC	AG	T	CT	GA	C	AG	AG	A	T	GA	CT	GA		GA	TA	CT	CT	TC	A	T	G	T	T	T	G	G	C	T		C	A	T	A	A	A
BC_117	F2	unclear	unclear	db+/db+	E*R(Fay)/E*N	TC	GA	AG	CG	GA	CA	C	GT	TC	AG	T	C	GA	C	AG	AG	A	T	GA	CT	GA		GA	A	T	T	T	A	TA	G	T	T	T	G	G	C	T		C	A	T	A	A	A
BC_118	F2	unclear	unclear	db+/db+	E*R(Fay)/E*N	TC	GA	AG	CG	GA	CA	C	GT	TC	AG	T	CT	GA	C	AG	AG	A	T	GA	CT	GA			A	T	T	T	GA	T	G	T	T	T	G	G	C	T		C	A	T	AG	A	A
BC_119	F2	Autosomal barred	unclear	db+/db+	E*R(Fay)/E*N	C	G	A	C	A	C	C	T	T	G	C	C	A	C	A	G	A	A	A	T	A		A	A	T	T	T	A	TA	G	T	T	T	G	G	C	T		C	A	T	A		A
BC_120	F2	unclear	unclear	db+/db+	E*R(Fay)/E*N	C	G	A	C	A	C	C	T	T	G	C	C	A	C	A	G	A	A	A	T	A		A	A	T	T	T	A	TA	G	T	T	T	G	G	C	T		C	A	T	A	A	A
BC_121	F2	unclear	unclear	db+/db+	E*R(Fay)/E*N	TC	GA	AG	CG	GA	CA	C	GT	TC	AG	T	CT	GA	C	AG	AG	A	T	GA	CT	GA			TA	CT	CT	TC	A	TA	AG	T	T	T	G	G	C	T		C	A	T	AG	A	A
BC_122	F2	unclear	unclear	db+/db+	E*R(Fay)/E*N	C	G	A	C	A	C	C	T	T	G	C	C	A	C	A	G	A	A	A	T	A		A	A	T	T	T	A	TA	G	T	T	T	G	G	C	T		C	A	T	AG		A
BC_123	F2	unclear	unclear	db+/db+	E*R(Fay)/E*N	C	G	A	C	A	C	CT	T	T	G	C	C	A	C	A	G	A	A	A	T	A		A	A	T	T	T	G	T	G	T	T	T	G	G	C	T		C	A	T	AG	A	A
BC_124	F2	unclear	unclear	db+/db+	E*R(Fay)/E*N	C	G	A	C	A	C	C	T	T	G	C	C	A	C	A	G	A	A	A	T	A		A	A	T	T	T	G	T	G	T	T	T	G	G	C	T		C	A	T	AG	A	A
BC_125	F2	unclear	unclear	db+/db+	E*R(Fay)/E*N	C	G	A	C	A	C	C	T	T	G	C	C	A	C	A	G	A	A	A	T	A		A	A	T	T	T	GA	T	G	T	T	T	G	G	C	T		C	A	T	A	A	A
BC_126	F2	unclear	unclear	db+/db+	E*R(Fay)/E*N	C	G	A	C	A	C	C	T	T	G	C	C	A	C	A	G	A	A	A	T	A		A	A	T	T	T	A	TA	G	T	T	T	G	G	C	T		C	A	T	A	A	A
BC_127	F2	unclear	unclear	db+/db+	E*R(Fay)/E*N	TC	GA	AG	CG	GA	CA	C	GT	T	AG	T	CT	A	C	A	G	A	A	A	T	A		A	A	T	T	T	A	TA	G	T	T	T	G	G	C	T		C	A	T	A	A	A
BC_128	F2	unclear	unclear	db+/db+	E*R(Fay)/E*N	C	G	A	C	A	C	C	T	T	G	C	C	A	C	A	G	A	A	A	T	A		A	A	T	T	T	G	T	G	T	T	T	G	G	C	T		C	A	T	A	A	A
BC_129	F2	unclear	unclear	db+/db+	E*R(Fay)/E*N	C	G	A	C	A	C	C	T	T	G	C	C	A	C	A	G	A	A	A	T	A		A	A	T	T	T	A	TA	G	T	T	T	G	G	C	T		C	A	T	A	A	A
BC_130	F2	unclear	unclear	db+/db+	E*R(Fay)/E*N	C	G	A	C	A	C	C	T	T	G	C	C	A	C	A	G	A	A	A	T	A		A	A	T	T	T	A	TA	G	T	T	T	G	G	C	T		C	A	T	A	A	A
BC_131	F2	Autosomal barred	unclear_RB	Db/db+	E*R(Fay)/E*N	C	G	A	C	A	C	C	T	T	G	C	C	GA	C	AG	AG	A	T	GA	CT	GA		GA	TA	CT	CT	TC	A	T	AG	CT	CT	T	G	GA	CT	TA	A	CT	A	TC	AG	GA	GA
BC_132	F2	Autosomal barred	unclear_RB	Db/db+	E*R(Fay)/E*N	TC	GA	AG	CG	GA	CA	C	GT	TC	AG	T	CT	GA	C	AG	AG	A	T	GA	CT	GA		GA	TA	CT	CT	TC	A	TA	AG	CT	CT	T	G	GA	CT	TA	A	CT	A	TC	AG	GA	GA
BC_133	F2	Autosomal barred	unclear_RB	Db/db+	E*R(Fay)/E*N	C	GA	AG	CG	GA	CA	C	GT	TC	AG	T	CT	GA	C	AG	AG	A	T	GA	CT	GA		GA	TA	CT	CT	TC	GA	A	AG	CT	CT	GT	GA	GA	C	T		CT	A	TC	AG	GA	GA
BC_134	F2	unclear	unclear_RB	db+/db+	E*R(Fay)/E*N	TC	GA	AG	CG	GA	CA	C	GT	T	G	C	C	A	C	A	G	A	A	A	T	A		A	A	T	T	T	G	T	G	T	T	T	G	G	C	T		C	A	T	AG	A	A
BC_135	F2	unclear	unclear_RB	db+/db+	E*R(Fay)/E*N	C	G	A	C	A	C	C	T	T	G	C	C	A	C	A	G	A	A	A	T	A		A	A	T	T	T	A	TA	G	T	T	T	G	G	C	T		C	A	T	AG	A	A
BC_136	F2	unclear	unclear_RB	db+/db+	E*R(Fay)/E*N	C	G	A	C	A	C	C	T	T	G	C	C	A	C	A	G	A	A	A	T	A		A	A	T	T	T	A	TA	G	T	T	T	G	G	C	T		C	A	T	AG	A	A
BC_137	F2	unclear	unclear_RB	db+/db+	E*R(Fay)/E*N	TC	GA	AG	CG	GA	CA	C	GT	TC	AG	T	CT	GA	C	AG	AG	A	T	GA	CT	GA		GA	TA	CT	CT	TC	A	TA	G	T	T	T	G	G	C	T		C	A	T	AG	A	A
BC_138	F2	unclear	unclear_RB	db+/db+	E*R(Fay)/E*N	C	G	A	C	A	C	C	T	T	G	C	C	A	C	A	G	A	A	A	T	A		A	A	T	T	T	A	TA	G	T	T	T	G	G	C	T		C	A	T	AG	A	A
BC_139	F2	unclear	unclear_RB	db+/db+	E*R(Fay)/E*N	C	G	A	C	A	C	C	T	T	G	C	C	A	C	A	G	A	A	A	T	A		A	A	T	T	T	A	TA	G	T	T	T	G	G	C	T		C	A	T	A	A	A
BC_140	F2	unclear	unclear_RB	db+/db+	E*R(Fay)/E*N	C	G	A	C	A	C	C	T	T	G	C	C	A	C	A	G	A	A	A	T	A		A	A	T	T	T	A	TA	G	T	T	T	G	G	C	T		C	A	T	A	A	A
BC_141	F2	unclear	unclear_RB	db+/db+	E*R(Fay)/E*N	C	G	A	C	A	C	C	T	T	G	C	C	A	C	A	G	A	A	A	T	A		A	A	T	T	T	A	TA	G	T	T	T	G	G	C	T		C	A	T	AG	A	A
BC_142	F2	unclear	unclear_RB	db+/db+	E*R(Fay)/E*N	TC	GA	AG	CG	GA	CA	C	GT	T	AG	T	CT	A	C	AG	G	A	A	A	T	A		A	A	T	T	T		T	G	T	T	T	G	G	C	T		C	A	T	A	A	A
BC_143	F2	unclear	unclear_RB	db+/db+	E*R(Fay)/E*N	TC	GA	AG	CG	A	C	C	GT	TC	AG	CT	CT	GA	C	AG	AG	A	A	A	T	A		A	A	T	T	T	G	T	G	T	T	T	G	G	C	T		C	A	T	A	A	A
BC_144	F2	unclear	unclear_RB	db+/db+	E*R(Fay)/E*N	C	G	A	C	A	C	C	T	T	G	C	C	A	C	A	G	A	A	A	T	A		A	A	T	T	T	A	TA	G	T	T	T	G	G	C	T		C	A	T	A	A	A
BC_145	F2	Autosomal barred	unclear_RB	db+/db+	E*R(Fay)/E*N	C	G	A	C	A	C	C	T	T	G	C	C	A	C	A	G	A	A	A	T	A		A	A	T	T	T	A	TA	G	T	T	T	G	G	C	T		C	A	T	A	A	A
BC_146	F2	unclear	unclear_RB	db+/db+	E*R(Fay)/E*N	C	G	A	C	A	C	C	T	T	G	C	C	A	C	A	G	A	A	A	T	A		A	A	T	T	T	A	TA	G	T	T	T	G	G	C	T		C	A	T	AG	A	A
BC_147	F2	unclear	unclear_RB	db+/db+	E*R(Fay)/E*N	TC	GA	AG	CG	GA	CA	C	GT	T	AG	C	C	A	C	A	G	A	A	A	T	A		A	A	T	T	T	A	TA	G	T	T	T	G	G	C	T		C	A	T	A	A	A
BC_148	F2	unclear	unclear_RB	db+/db+	E*R(Fay)/E*N	C	G	A	C	A	C	C	T	T	G	C	C	A	C	A	G	A	A	A	T	A		A	A	T	T	T	A	TA	G	T	T	T	G	G	C	T		C	A	T	A	A	A
BC_149	F2	unclear	unclear_RB	db+/db+	E*R(Fay)/E*N	C	G	A	C	A	C	C	T	T	G	C	C	A	C	A	G	A	A	A	T	A		A	A	T	T	T	A	TA	G	T	T	T	G	G	C	T		C	A	T	A	A	A
BC_150	F2	Autosomal barred	unclear_RB	db+/db+	E*R(Fay)/E*N	TC	GA	AG	CG	A	C	C	GT	TC	AG	CT	CT	GA	C	AG	AG	A	T	A	CT	GA			TA	CT	CT	TC	G	T	G	T	T	T	G	G	C	T		C	A	T	A	A	A
BC_151	F2	Autosomal barred	unclear_RB	db+/db+	E*R(Fay)/E*N	C	G	A	C	A	C	C	T	T	G	C	C	A	C	A	G	A	A	A	T	A		A	A	T	T	T	A	TA	G	T	T	T	G	G	C	T		C	A	T	A	A	A
BC_152	F2	Autosomal barred	unclear_RB	db+/db+	E*R(Fay)/E*N	C	G	A	C	A	C	C	T	T	G	C	C	A	C	A	G	A	A	A	T	A		A	A	T	T	T	G	T	G	T	T	T	G	G	C	T		C	A	T	A	A	A
BC_153	F2	unclear	unclear_RB	db+/db+	E*R(Fay)/E*N	C	G	A	C	A	C	C	T	T	G	C	C	A	C	A	G	A	A	A	T	A		A	A	T	T	T		T	G	T	T	T	G	G	C	T		C	A	T	AG	A	A
BC_154	F2	unclear	unclear_RB	db+/db+	E*R(Fay)/E*N	C	G	A	C	A	C	CT	T	T	G	C	C	A	C	A	G	A	A	A	T	A		A	A	T	T	T	G	T	G	T	T	T	G	G	C	T		C	A	T	AG	A	A
BC_155	F2	unclear	unclear_RB	db+/db+	E*R(Fay)/E*N	C	G	A	C	A	C	C	T	T	G	C	C	A	C	A	G	A	A	A	T	A		A	A	T	T	T	A	TA	G	T	T	T	G	G	C	T		C	A	T	A	A	A
BC_156	F2	unclear	unclear_RB	db+/db+	E*R(Fay)/E*N	TC	GA	AG	CG	GA	CA	CT	GT	T	AG	T	C	A	C	A	G	A	A	A	T	A		A	A	T	T	T	G	T	G	T	T	T	G	G	C	T		C	A	T	A	A	A
BC_157	F2	Autosomal barred	unclear_RB	db+/db+	E*R(Fay)/E*N	TC	GA	AG	CG	GA	CA	C	GT	TC	AG	T	CT	GA	C	AG	AG	A	T	GA	CT	GA		GA	TA	CT	CT	TC	A	TA	AG	CT	CT	T	G	G	C	T		C	A	T	A	A	A
BC_158	F2	unclear	unclear_RB	db+/db+	E*R(Fay)/E*N	C	G	A	C	A	C	CT	T	T	G	C	C	A	C	A	G	A	A	A	T	A		A	A	T	T	T	G	T	G	T	T	T	G	G	C	T		C	A	T	A	A	A
BC_159	F2	unclear	unclear_RB	db+/db+	E*R(Fay)/E*N	C	G	A	C	A	C	C	T	T	G	C	C	A	C	A	G	A	A	A	T	A		A	A	T	T	T	A	TA	G	T	T	T	G	G	C	T		C	A	T	A	A	A
BC_160	F2	wild-type	wild-type	Db/db+	E*N/E*N	TC	GA	AG	CG	GA	CA	CT	GT	TC	AG	T	CT	GA	C	AG	AG	A	T		CT	GA			TA	CT	CT	TC	A	T	AG	CT	CT	GT	GA	GA	CT	TA	A	CT	A	TC	A	GA	GA
BC_161	F2	wild-type	wild-type	Db/db+	E*N/E*N	TC	GA	AG	CG	GA	CA	C	GT	T	AG	T	CT	A	C	AG	G	GA	T	GA	CT	GA			TA	CT	CT	TC	A	T	AG	CT	CT	T	G	GA	CT	TA	A	C	A	TC	AG	GA	GA
BC_162	F2	wild-type	wild-type	Db/db+	E*N/E*N	C	G	A	C	A	C	C	T	T	G	C	C	A	C	A	AG	A	T	GA	CT	GA			TA	CT	CT	TC	A	TA	AG	CT	CT	GT	GA	GA	CT	TA	A	CT	A	TC	A	GA	GA
BC_163	F2	wild-type	wild-type	Db/db+	E*N/E*N	TC	GA	AG	CG	GA	CA	C	GT	TC	AG	T	CT	GA	C	AG	AG	A	T	GA	CT	GA		GA	TA	CT	CT	TC	A	T	AG	CT	CT	GT	GA	GA	CT	TA	A	CT	A	TC	A	GA	GA
BC_164	F2	wild-type	wild-type	Db/db+	E*N/E*N	TC	GA		CG	GA	CA	C	GT	TC	AG	T	CT	GA	C	AG	AG	A	T	GA	CT	GA		GA	TA	CT	CT	TC	GA	TA	AG	CT	CT	GT	GA	GA	C	T			A	TC	AG	GA	GA
BC_165	F2	wild-type	wild-type	Db/db+	E*N/E*N	TC	GA	AG	CG	GA	CA	C	GT	TC	AG	T	CT	GA	C	AG	AG	A	T	GA	CT	GA		GA	TA	CT	CT	TC	GA	A	AG	CT	CT	GT	GA	GA	C	T		CT	A	TC	AG	GA	GA
BC_166	F2	wild-type	wild-type	Db/db+	E*N/E*N	TC	GA	AG	CG	GA	CA	C	GT	TC	AG	T	CT	GA	C	AG	AG	A	T	GA	CT	GA		GA	TA	CT	CT	TC	GA	A	AG	CT		GT	GA	GA	C	T		CT	A		AG	GA	GA
BC_167	F2	wild-type	wild-type	Db/db+	E*N/E*N	TC	GA	AG	CG	GA	CA	C	GT	TC	AG	T	CT	GA	C	AG	AG	A	T	GA	CT	GA		GA	TA	CT	CT	TC	GA	A	AG	CT	CT	GT	GA	GA	C	T		CT	A	TC	AG	GA	GA
BC_168	F2	wild-type	wild-type	Db/db+	E*N/E*N	C	G	A	C	A	C	C	T	T	G	C	C	A	C	A	G	A	A	A	T	A		A	A	T	T	T	A	TA	G	T	T	T	G	G	C	T		CT	A	TC	AG	GA	GA
BC_169	F2	wild-type	wild-type	Db/db+	E*N/E*N	TC	GA	AG	CG	GA	CA	C	GT	T	AG	T	CT	A	C	AG	G	GA	T	GA	CT	GA			TA	CT	CT	TC	A	TA	AG	CT	CT	T	G	GA	CT	TA	A	C	A	TC	AG	GA	GA
BC_170	F2	wild-type	wild-type	Db/db+	E*N/E*N	TC	GA	AG	CG	GA	CA	C	GT	T	AG	T	CT	A	C	AG	G	GA	T	GA	CT	GA			TA	CT	CT	TC	A	T	AG	CT	CT	T	G	GA	CT	TA	A	C	A	TC	AG	GA	GA
BC_171	F2	wild-type	wild-type	Db/db+	E*N/E*N	C	G	A	C	A	C	C	T	T	G	C	C	A	C	A	G	A	A	A	T	A		A	A	CT	CT	TC	A	TA	AG	CT	CT	T	G	GA	CT	TA	A	C	A	TC	AG	GA	GA
BC_172	F2	wild-type	wild-type	Db/db+	E*N/E*N	TC	GA	AG	CG	GA	CA	C	GT	T	AG	T	CT	A	C	AG	G	GA	T	GA	CT	GA		GA	TA	CT	CT	TC	A	T	AG	CT	CT	T	G	GA	CT	TA	A	C	A	TC	AG	GA	GA
BC_173	F2	wild-type	wild-type	Db/db+	E*N/E*N	C	G	A	C	A	C	C	T	T	G	C	C	A	C	AG	G	GA	T	GA	CT	GA			TA	CT	CT	TC	A	TA	AG	CT	CT	T	G	GA	CT	TA	A	C	A	TC	AG	GA	GA
BC_174	F2	wild-type	wild-type	Db/db+	E*N/E*N	C	G	A	C	A	C	C	T	T	G	C	C	A	C	A	G	A	A	A	T	A		GA	TA	CT	CT	TC	A	TA	AG	CT	CT	T	G	GA	CT	TA	A	C	A	TC	AG	GA	GA
BC_175	F2	wild-type	wild-type	Db/db+	E*N/E*N	TC	GA	AG	CG	A	C	C	GT	TC	AG	CT	CT	GA	C	AG	AG	A	T	A	CT	GA			TA	CT	CT	TC	G	TA	AG	CT	CT	GT	GA	GA	CT	TA	A	C	A	TC	AG	GA	GA
BC_176	F2	wild-type	wild-type	Db/db+	E*N/E*N	TC	GA	AG	CG	A	C	C	GT	TC	AG	CT	CT	GA	C	AG	AG	A	T	A	CT	GA		GA	TA	CT	CT	TC	G	TA	AG	CT	CT	GT	GA	GA	CT	TA	A	C	A	TC	AG	GA	GA
BC_177	F2	wild-type	wild-type	Db/db+	E*N/E*N	TC	GA	AG	CG	A	C	CT	GT	TC	AG	CT	CT	GA	C	AG	AG	A	T	A	CT	GA		GA	TA	CT	CT	TC	GA	A	AG	CT	CT	GT	GA	GA	CT	TA	A	C	A	TC	AG	GA	GA
BC_178	F2	wild-type	wild-type	Db/db+	E*N/E*N	TC	GA	AG	CG	A	C	CT	GT	TC	AG	CT	CT	GA	C	AG	AG	A	T	A	CT	GA			TA	CT	CT	TC	G	TA	AG	CT	CT	GT	GA	GA	CT	TA	A	C	A	TC	AG	GA	GA
BC_179	F2	wild-type	wild-type	Db/db+	E*N/E*N	C	G	A	C	A	C	CT	T	T	G	C	C	A	C	A	G	A	A	A	CT	GA			TA	CT	CT	TC	G	TA	AG	CT	CT	GT	GA	A	CT	TA	A	C	A	TC	AG	GA	GA
BC_180	F2	wild-type	wild-type	Db/db+	E*N/E*N	C	G	A	C	A	C	CT	T	T	G	C	C	A	C	A	G	A	A	A	T	A		A	A	T	T	T	A	TA	G	T	T	T	G	G	C	TA	A	C	A	TC	AG	GA	GA
BC_181	F2	wild-type	wild-type	Db/db+	E*N/E*N	C	G	A	C	A	C	CT	T	T	G	C	C	A	C	A	AG	A	T	A	CT	GA		GA	TA	CT	CT	TC	GA	A	AG	CT	CT	GT	GA	GA	CT	TA	A	C	A	TC	AG	GA	GA
BC_182	F2	wild-type	wild-type	Db/db+	E*N/E*N	TC	GA	AG	CG	A	C	C	GT	TC	AG	CT	CT	GA	C	AG	AG	A	T		CT	GA		GA	TA	CT	CT	TC	G	TA	AG	CT	CT	GT	GA	GA	CT	TA	A	C	A	TC	AG	GA	GA
BC_183	F2	wild-type	wild-type	Db/db+	E*N/E*N	TC	GA	AG	CG	A	C	CT	GT	TC	AG	CT	CT	GA	C	AG	AG	A	T	A	CT	GA		A	TA	CT	CT	TC	G	TA	AG	CT	CT	GT	GA	GA	CT	TA	A	C	A	TC	AG	GA	GA
BC_184	F2	wild-type	wild-type	Db/db+	E*N/E*N	TC	GA	AG	CG	A	C	C	GT	TC	AG	CT	CT	GA	C	AG	AG	A	T	A	CT	GA			TA	CT	CT	TC	G	TA	AG	CT	CT	GT	GA	GA	CT	TA	A	C	A	TC	AG	GA	GA
BC_185	F2	wild-type	wild-type	Db/db+	E*N/E*N	TC	GA	AG	CG	A	C	C	GT	TC	AG	CT	CT	GA	C	AG	AG	A	T	A	CT	GA		GA	TA	CT	CT	TC	GA	A	AG	CT	CT	GT	GA	GA	CT	TA	A	C	A	TC	AG	GA	GA
BC_186	F2	wild-type	wild-type	Db/db+	E*N/E*N	TC	GA	AG	CG	A	C	C	GT	TC	AG		CT	GA	C	AG	AG	A	T	A	CT	GA			TA	CT	CT	TC	G	TA	AG	CT	CT	GT	GA	GA	CT	TA	A	C	A	TC	AG	GA	GA
BC_187	F2	wild-type	wild-type	Db/db+	E*N/E*N	C	G	A	C	A	C	C	T	T	G	C	C	A	C	A	G	A	A	A	T	A		A	TA	CT	CT	TC	A	T	AG	CT	CT	T	G	GA	CT	TA	A	C	A	TC	AG	GA	GA
BC_188	F2	wild-type	wild-type	Db/db+	E*N/E*N	C	G	A	C	A	C	C	T	T	G	C	C	A	C	A	G	GA	T	GA	CT	GA			TA	CT	CT	TC	A	TA	AG	CT	CT	T	G	GA	CT	TA	A	C	A	TC	AG	GA	GA
BC_189	F2	wild-type	wild-type	Db/db+	E*N/E*N	C	G	A	CG	GA	CA	C	GT	T	AG	T	CT	A	C	AG	G	GA	T	GA	CT	GA		GA	TA	CT	CT	TC	A	TA	AG	CT	CT	T	G	GA	CT	TA	A	C	A	TC	AG	GA	GA
BC_190	F2	wild-type	wild-type	Db/db+	E*N/E*N	C	G	A	C	A	C	C	T	T	G	C	C	A	C	A	G	A	A		T	A		A	A	T	T	T	G	T	G	T	T	T	G	GA	CT	TA	A	C	A	TC	AG	GA	GA
BC_191	F2	wild-type	wild-type	Db/db+	E*N/E*N	TC	GA	AG	CG	GA	CA	C	GT	TC	AG	T	CT	GA	C	AG	AG	A	T	GA	CT	GA		GA	TA	CT	CT	TC	A	T	AG	CT	CT	T	G	GA	CT	TA	A	CT	A	TC	AG	GA	GA
BC_192	F2	wild-type	wild-type	Db/db+	E*N/E*N	TC	GA	AG	CG	GA	CA	CT	GT	TC	AG	T	CT	GA	C	AG	AG	A	T	GA	CT	GA		GA	TA	CT	CT	TC	A	TA	AG	CT	CT	T	G	GA	CT	TA	A	CT	A	TC	AG	GA	GA
BC_193	F2	wild-type	wild-type	Db/db+	E*N/E*N	TC	GA	AG	CG	GA	CA	C	GT	TC	AG	T	CT	GA	C	AG	AG	A	T	GA	CT	GA			TA	CT	CT	TC	A	T	AG	CT	CT	T	G	GA	CT	TA	A	CT	A	TC	AG	GA	GA
BC_194	F2	wild-type	wild-type	Db/db+	E*N/E*N	C	G	A	C	A	C	C	T	T	G	C	C	A	C	A	G	A	A	A	T	A		A	TA	CT	CT	TC	A	TA	AG	CT	CT	T	G	GA	CT	TA	A	CT	A	TC	AG	GA	GA
BC_195	F2	wild-type	wild-type	Db/db+	E*N/E*N	TC	GA	AG	CG	GA	CA	C	GT	TC	AG	T	CT	GA	C	AG	AG	A	T	GA	CT	GA		GA	TA	CT	CT	TC	A	T	AG	CT	CT	T	G	GA	CT	TA	A	CT	A	TC	AG	GA	GA
BC_196	F2	wild-type	wild-type	Db/db+	E*N/E*N	TC	GA	AG	CG	GA	CA	C	GT	TC	AG	T	CT	GA	C	AG	AG	A	T	GA	CT	GA		GA	TA	CT	CT	TC		TA	AG	CT	CT	T	G	GA	CT	TA	A	CT	A	TC	AG	GA	GA
BC_197	F2	wild-type	wild-type	Db/db+	E*N/E*N	TC	GA	AG	CG	GA	CA	CT	GT	TC	AG	T	CT	GA	C	AG	AG	A	T	GA	CT	GA			TA	CT	CT	TC	GA	A	AG	CT	CT	GT	GA	GA	CT	TA	A	CT	A	TC	A	GA	GA
BC_198	F2	wild-type	wild-type	Db/db+	E*N/E*N	TC	GA	AG	CG	GA	CA	C	GT	TC	AG	T	CT	GA	C	AG	AG	A	T	GA	CT	GA			TA	CT	CT	TC	G	TA	AG	CT	CT	GT	GA	GA	CT	TA	A	CT	A	TC	A	GA	GA
BC_199	F2	wild-type	wild-type	Db/db+	E*N/E*N	C	G	A	C	A	C	C	T	T	G	C	C	A	C	A	G	A	A	A	T	A		A	A	T	T	T	G	T	G	T	T	T	GA	GA	CT	TA	A	CT	A	TC	A	GA	GA
BC_200	F2	wild-type	wild-type	Db/db+	E*N/E*N	TC	GA	AG	CG	GA	CA	C	GT	TC	AG	T	CT	GA	C	AG	AG	A	T	GA	CT	GA			TA	CT		TC		TA	AG	CT	CT	GT	GA	GA	C	T		CT	A	TC	AG	GA	GA
BC_201	F2	wild-type	wild-type	Db/db+	E*N/E*N	TC	GA	AG	CG	GA	CA	C	GT	TC	AG	T	CT	GA	C	AG	AG	A	T	GA	CT	GA		GA	TA	CT	CT	TC	G	TA	AG	CT	CT	GT	GA	GA	C	T		CT	A	TC	AG	GA	GA
BC_202	F2	wild-type	wild-type	Db/db+	E*N/E*N	C	GA	AG	CG	GA	CA	C	GT	TC	AG	T	CT	GA	C	AG	AG	A	T	GA	CT	GA		GA	TA	CT	CT	TC	GA	A	AG	CT	CT	GT	GA	GA	C	T		CT	A	TC	AG	GA	GA
BC_203	F2	wild-type	wild-type	Db/db+	E*N/E*N	TC	GA	AG	CG	GA	CA	C	GT	TC	AG	T	CT	GA	C	AG	AG	A	T	GA	CT	GA		GA	TA	CT	CT	TC	G	TA	AG	CT	CT	GT	GA	GA	C	T		CT	A	TC	AG	GA	GA
BC_204	F2	wild-type	wild-type	Db/db+	E*N/E*N	TC	GA	AG	CG	GA	CA	C	GT	T	AG	T	CT	A	C	AG	G	GA	T	GA	CT	GA			TA	CT	CT	TC	A	T	AG	CT	CT	T	G	GA	CT	TA	A	C	A	TC	AG	GA	GA
BC_205	F2	wild-type	wild-type	Db/db+	E*N/E*N	TC	GA	AG	CG	GA	CA	C	GT	T	AG	T	CT	A	C	AG	G	GA	T	GA	CT	GA		GA	TA	CT	CT	TC	A	TA	AG	CT	CT	T	G	GA	CT	TA	A	C	A	TC	AG	GA	GA
BC_206	F2	wild-type	wild-type	Db/db+	E*N/E*N	TC	GA	AG	CG	GA	CA	C	GT	T	AG	T	CT	A	C	AG	G	GA	T	GA	CT	GA			TA	CT	CT	TC	A	T	AG	CT	CT	T	G	GA	CT	TA	A	C	A	TC	AG	GA	GA
BC_207	F2	wild-type	wild-type	Db/db+	E*N/E*N	TC	GA	AG	CG	GA	CA	C	GT	T	AG	T	CT	A	C	AG	G	GA	T	GA	CT	GA		GA	TA	CT	CT	TC	A	T	AG	CT	CT	T	G	GA	CT	TA	A	C	A	TC	AG	GA	GA
BC_208	F2	wild-type	wild-type	Db/db+	E*N/E*N	TC	GA	AG	CG	GA	CA	C	GT	T	AG	T	CT	A	C	AG	G	GA	T	GA	CT	GA		GA	TA	CT	CT	TC	A	T	AG	CT	CT	T	G	GA	CT	TA	A	C	A	TC	AG	GA	GA
BC_209	F2	wild-type	wild-type	Db/db+	E*N/E*N	C	G	A	C	A	C	C	T	T	G	C	C	A	C	A	G	A	A	A	CT	GA		GA	TA	CT	CT	TC	GA	A	AG	CT	CT	GT	GA	GA	CT	TA	A	C	A	TC	AG	GA	GA
BC_210	F2	wild-type	wild-type	Db/db+	E*N/E*N	TC	GA	AG	CG	A	C	C	GT	TC	AG	CT	CT	GA	C	AG	AG	A	T	A	CT	GA		GA	TA	CT	CT	TC	G	TA	AG	CT	CT	GT	GA	GA	CT	TA	A	C	A	TC	AG	GA	GA
BC_211	F2	wild-type	wild-type	Db/db+	E*N/E*N	C	G	A	C	A	C	C	T	T	G	C	CT	GA	C	AG	AG	A	T	A	CT	GA			TA	CT	CT	TC	GA	A	AG	CT	CT	GT	GA	GA	CT	TA	A	C	A	TC	AG	GA	GA
BC_212	F2	wild-type	wild-type	Db/db+	E*N/E*N	TC	GA	AG	CG	GA	CA	C	GT	T	AG	T	CT	A	C	AG	G	GA	T	GA	CT	GA			TA	CT	CT	TC	A	T	AG	CT	CT	T	G	GA	CT	TA	A	C	A	TC	AG	GA	GA
BC_213	F2	wild-type	wild-type	Db/db+	E*N/E*N	TC	GA	AG	CG	GA	CA	C	GT	T	AG	T	CT	A	C	AG	G	GA	T	GA	CT	GA		GA	TA	CT		TC	A	T	AG	CT	CT	T	G	GA	CT	TA	A	C	A	TC	AG	GA	GA
BC_214	F2	wild-type	wild-type	Db/db+	E*N/E*N	C	G	A	C	A	C	C	T	T	G	C	C	A	C	A	G	A	A	A	T	A		A	A	T	T	T	A	T	G	T	T	T	G	GA	CT	TA	A	C	A	TC	AG	GA	GA
BC_215	F2	wild-type	wild-type	Db/db+	E*N/E*N	TC	GA	AG	CG	GA	CA	C	GT	T	AG	T	CT	A	C	AG	G	GA	T	GA	CT	GA			TA	CT	CT	TC	A	T	AG	CT	CT	T	G	GA	CT	TA	A	C	A	TC	AG	GA	GA
BC_216	F2	wild-type	wild-type	Db/db+	E*N/E*N	C	G	A	C	A	C	C	T	T	G	C	C	A	C	A	G	A	A	A	T	A		A	A	T	T	T	A	T	G	CT	CT	T	G	GA	CT	TA	A	C	A	TC	AG	GA	GA
BC_217	F2	wild-type	wild-type	Db/db+	E*N/E*N	TC	GA	AG	CG	GA	CA	C	GT	T	AG	T	CT	A	C	AG	G	GA	T	GA	CT	GA			TA	CT	CT	TC	A	TA	AG	CT	CT	T	G	GA	CT	TA	A	C	A	TC	AG	GA	GA
BC_218	F2	wild-type	wild-type	Db/db+	E*N/E*N	C	G	A	C	A	C	CT	T	T	G	C	C	A	C	A	G	A	T	GA	CT	GA		GA	TA	CT	CT	TC	A	TA	AG	CT	CT	T	G	GA	CT	TA	A	CT	A	TC	AG	GA	GA
BC_219	F2	wild-type	wild-type	Db/db+	E*N/E*N	TC	GA	AG	CG	GA	CA	C	GT	TC	AG	T	CT	GA	C	AG	AG	A	T	GA	CT	GA		GA	TA	CT	CT	TC	A	TA	AG	CT	CT	T	G	GA	CT	TA	A	CT	A	TC	AG	GA	GA
BC_220	F2	wild-type	wild-type	Db/db+	E*N/E*N	C	G	A	C	A	C	C	T	T	G	C	C	A	C	A	G	A	A	A	T	A		A	A	T	T	TC	A	T	AG	CT	CT	T	G	GA	CT	TA	A	CT	A	TC	AG	GA	GA
BC_221	F2	wild-type	wild-type	Db/db+	E*N/E*N	TC	GA	AG	CG	GA	CA	C	GT	TC	AG	T	CT	GA	C	AG	AG	A	T	GA	CT	GA		GA	TA	CT	CT	TC	A	TA	AG	CT	CT	T	G	GA	CT	TA	A	CT	A	TC	AG	GA	GA
BC_222	F2	wild-type	wild-type	Db/db+	E*N/E*N	TC	GA	AG	CG	GA	CA	C	GT	TC	AG	T	CT	GA	C	AG	AG	A	T	GA	CT	GA		GA	TA	CT	CT	TC	A	TA	AG	CT	CT	T	G	GA	CT	TA	A	CT	A	TC	AG	GA	GA
BC_223	F2	wild-type	wild-type	Db/db+	E*N/E*N	TC	GA	AG	CG	GA	CA	C	GT	TC	AG	T	CT	GA	C	AG	AG	A	T	GA	CT	GA		GA	TA	CT	CT	TC	A	TA	AG	CT	CT	T	G	GA	CT	TA	A	CT	A	TC	AG	GA	GA
BC_224	F2	wild-type	wild-type	Db/db+	E*N/E*N	C	G	A	C	A	C	C	T	T	G	C	C	A	C	A	G	A	A	A	T	GA		GA	TA	CT	CT	TC	GA	A	AG	CT	CT	GT	GA	GA	CT	TA	A	CT	A	TC	A	GA	GA
BC_225	F2	wild-type	wild-type	Db/db+	E*N/E*N	TC	GA	AG	CG	GA	CA	C	GT	TC	AG	T	CT	GA	C	AG	AG	A	T	GA	CT	GA		GA	TA	CT	CT	TC	G	TA	AG	CT	CT	GT	GA	GA	CT	TA	A	CT	A	TC	A	GA	GA
BC_226	F2	wild-type	wild-type	Db/db+	E*N/E*N	TC	GA	AG	CG	GA	CA	C	GT	TC	AG	T	CT	GA	C	AG	AG	A	T	GA	CT	GA		GA	TA	CT	CT	TC	G	TA	AG	CT	CT	GT	GA	GA	CT	TA	A	CT	A	TC	A	GA	GA
BC_227	F2	wild-type	wild-type	Db/db+	E*N/E*N	TC	GA	AG	CG	GA	CA	C	GT	TC	AG	T	CT	GA	C	AG	AG	A	T	GA	CT	GA			TA	CT	CT	TC	GA	A	AG	CT	CT	GT	GA	GA	CT	TA	A	CT	A	TC	A	GA	GA
BC_228	F2	wild-type	wild-type	Db/db+	E*N/E*N	C	G	A	C	A	C	C	T	T	G	C	CT	GA	C	AG	AG	A	T	GA	CT	GA		GA	TA	CT	CT	TC	GA	A	AG	CT	CT	GT	GA	GA	C	T		CT	A	TC	AG	GA	GA
BC_229	F2	wild-type	wild-type	Db/db+	E*N/E*N	TC	GA	AG	CG	GA	CA	C	GT	TC	AG	T	CT	GA	C	AG	AG	A	T	GA	CT	GA		GA	TA	CT	CT	TC	G	TA	AG	CT	CT	GT	GA	GA	C	T		CT	A	TC	AG	GA	GA
BC_230	F2	wild-type	wild-type	Db/db+	E*N/E*N	TC	GA	AG	CG	GA	CA	C	GT	TC	AG	T	CT	GA	C	AG	AG	A	T	GA	CT	GA		GA	TA	CT	CT	TC	G	TA	AG	CT	CT	GT	GA	GA	C	T		CT	A	TC	AG	GA	GA
BC_231	F2	wild-type	wild-type	Db/db+	E*N/E*N	TC	GA	AG	CG	GA	CA	C	GT	TC	AG	T	CT	GA	C	AG	AG	A	T	GA	CT	GA		GA	TA	CT	CT	TC	G	TA	AG	CT	CT	GT	GA	GA	C	T		CT	A	TC	AG	GA	GA
BC_232	F2	wild-type	wild-type	Db/db+	E*N/E*N	TC	GA	AG	CG	GA	CA	C	GT	TC	AG	T	CT	GA	C	AG	AG	A	T	GA	CT	GA		GA	TA	CT	CT	TC	GA	A	AG	CT	CT	GT	GA	GA	C	T		CT	A	TC	AG	GA	GA
BC_233	F2	wild-type	wild-type	Db/db+	E*N/E*N	TC	GA	AG	CG	GA	CA	C	GT	TC	AG	T	CT	GA	C	AG	AG	A	T	GA	CT	GA		GA	TA	CT	CT	TC	GA	A	AG	CT	CT	GT	GA	GA	C	T		CT	A	TC	AG	GA	GA
BC_234	F2	wild-type	wild-type	Db/db+	E*N/E*N	TC	GA	AG	CG	GA	CA	C	GT	TC	AG	T	CT	GA	C	AG	AG	A	T	GA	CT	GA		GA	TA	CT	CT	TC	GA	A	AG	CT	CT	GT	GA	GA	C	T		CT	A	TC	AG	GA	GA
BC_235	F2	wild-type	wild-type	Db/db+	E*N/E*N	TC	GA	AG	CG	GA	CA	C	GT	TC	AG	T	CT	GA	C	AG	AG	A	T	GA	CT	GA		GA	TA	CT	CT	TC	G	TA	AG	CT	CT	GT	GA	GA	C	T		CT	A	TC	AG	GA	GA
BC_236	F2	wild-type	wild-type	Db/db+	E*N/E*N	TC	GA	AG	CG	GA	CA		GT	T	AG	T	CT	A	C	AG	G	GA	T	GA	CT	GA			TA	CT	CT	TC	A	TA	AG	CT	CT	T	G	GA	CT	TA	A	C	A	TC	AG	GA	GA
BC_237	F2	wild-type	wild-type	Db/db+	E*N/E*N	TC	GA	AG	CG	GA	CA	T	GT	T	AG	T	CT	A	C	AG	G	GA	T	GA	CT	GA			TA	CT	CT	TC	A	T	AG	CT	CT	T	G	GA	CT	TA	A	C	A	TC	AG	GA	GA
BC_238	F2	wild-type	wild-type	Db/db+	E*N/E*N	TC	GA	AG	CG	A	C		GT	TC	AG	CT	CT	GA	C	AG	AG	A	T	A	CT	GA		GA	TA	CT	CT	TC	GA	A	AG	CT	CT	GT	GA	GA	CT	TA	A	C	A	TC	AG	GA	GA
BC_239	F2	wild-type	wild-type	Db/db+	E*N/E*N	TC	GA	AG	CG	GA	CA		GT	T	AG	T	CT	A	C	AG	G	GA	T	GA	CT	GA			TA	CT	CT	TC	A	TA	AG	CT	CT	T	G	GA	CT	TA	A	C	A	TC	AG	GA	GA
BC_240	F2	wild-type	wild-type	Db/db+	E*N/E*N	TC	GA	AG	CG	GA	CA		GT	T	AG	T	CT	A	C	AG	G	GA	T	GA	CT	GA			TA	CT	CT	TC	A	T	AG	CT	CT	T	G	GA	CT	TA	A	C	A	TC	AG	GA	GA
BC_241	F2	wild-type	wild-type	Db/db+	E*N/E*N	TC	GA	AG	CG	GA	CA	C	GT	TC	AG	T	CT	GA	C	AG	AG	A	T	GA	CT	GA		GA	TA	CT	CT	TC	A	T	AG	CT	CT	T	G	GA	CT	TA	A	CT	A	TC	AG	GA	GA
BC_242	F2	wild-type	wild-type	Db/db+	E*N/E*N	TC	GA	AG	CG	GA	CA	C	GT	TC	AG	T	CT	GA	C	AG	AG	A	T	GA	CT	GA		GA	TA	CT	CT	TC	A	TA	AG	CT	CT	T	G	GA	CT	TA	A	CT	A	TC	AG	GA	GA
BC_243	F2	wild-type	wild-type	Db/db+	E*N/E*N	C	G	A	C	A	C	C	T	T	G	C	C	A	C	A	G	A	A		T	A		A	A	T	T	T	G	T	AG	CT	CT	T	G	GA	CT	TA	A	CT	A	TC	AG	GA	GA
BC_244	F2	wild-type	wild-type	Db/db+	E*N/E*N	C	G	A	C	A	C	C	T	T	G	C	C	A	C	A	G	A	A	A	T	A		A	A	T	T	T	G	T	AG	CT	CT	T	G	GA	CT	TA	A	CT	A	TC	AG	GA	GA
BC_245	F2	wild-type	wild-type	Db/db+	E*N/E*N	TC	GA	AG	CG	GA	CA	C	GT	TC	AG	T	CT	GA	C	AG	AG	A	T	GA	CT	GA		GA	TA	CT	CT	TC	A	T	AG	CT	CT	T	G	GA	CT	TA	A	CT	A	TC	AG	GA	GA
BC_246	F2	wild-type	wild-type	Db/db+	E*N/E*N	TC	GA	AG	CG	GA	CA	C	GT	TC	AG	T	CT	GA	C	AG	AG	A	T	GA	CT	GA		GA	TA	CT	CT	TC	A	T	AG	CT	CT	T	G	GA	CT	TA	A	CT	A	TC	AG	GA	GA
BC_247	F2	wild-type	wild-type	Db/db+	E*N/E*N	TC	GA	AG	CG	GA	CA	C	GT	TC	AG	T	CT	GA	C	AG	AG	A	T	GA	CT	GA		GA	TA	CT	CT	TC	G	TA	AG	CT	CT	GT	GA	GA	CT	TA	A	CT	A	TC	A	GA	GA
BC_248	F2	wild-type	wild-type	Db/db+	E*N/E*N	C	G	A	C	A	C	C	T	T	G	C	C	A	C	A	G	A	A	A	T	GA			TA	CT	CT	TC	G	TA	AG	CT	CT	GT	GA	GA	CT	TA	A	CT	A	TC	A	GA	GA
BC_249	F2	wild-type	wild-type	Db/db+	E*N/E*N	TC	GA	AG	CG	GA	CA	C	GT	TC	AG	T	CT	GA	C	AG	AG	A	T	GA	CT	GA			TA	CT	CT	TC	G	TA	AG	CT	CT	GT	GA	GA	CT	TA	A	CT	A	TC	A	GA	GA
BC_250	F2	wild-type	wild-type	Db/db+	E*N/E*N	TC	GA	AG	CG	GA	CA	CT	GT	TC	AG	T	CT	GA	C	AG	AG	A	T	GA	CT	GA			TA	CT	CT	TC	G	TA	AG	CT	CT	GT	GA	GA	CT	TA	A	CT	A	TC	A	GA	GA
BC_251	F2	wild-type	wild-type	Db/db+	E*N/E*N	TC	GA	AG	CG	GA	CA	C	GT	TC	AG	T	CT	GA	C	AG	AG	A	T	GA	CT	GA		GA	TA	CT	CT	TC	A	T	AG	CT	CT	GT	GA		CT	T		C	A	T	AG	A	A
BC_252	F2	wild-type	wild-type	Db/db+	E*N/E*N	TC	GA	AG	CG	A	C	C	GT	TC	AG	CT	CT	GA	C	AG	AG	A	T	A	CT	GA		GA	TA	CT	CT	TC	GA	A	AG	CT	CT	GT	GA	GA	CT	TA	A	C	A	TC	AG	A	A
BC_253	F2	wild-type	wild-type	Db/db+	E*N/E*N	TC	GA	AG	CG	GA	CA	C	GT	T	AG	T	CT	A	C	AG	G	GA	T	GA	CT	GA			TA	CT	CT	TC	A	T	AG	CT	CT	T	G	GA	CT	T		C	A	T	A	A	A
BC_254	F2	wild-type	wild-type	Db/db+	E*N/E*N	TC	GA	AG	CG	A	C	C	GT	TC	AG	CT	CT	GA	C	AG	AG	A	T	A	CT	GA		GA	TA	CT	CT	TC	G	TA	AG	CT	CT	GT	GA	GA	CT	TA	A	C	A	T	A	A	A
BC_255	F2	wild-type	wild-type	Db/db+	E*N/E*N	C	G	A	C	A	C	C	T	T	G	C	C	A	C	A	AG	A	T	A	CT	GA		GA	TA	CT	CT	TC	G	TA	AG	CT	CT	GT	GA	GA	CT	TA	A	C	A	T	A	A	A
BC_256	F2	wild-type	wild-type	Db/db+	E*N/E*N	TC	GA	AG	CG	GA	CA	C	GT	TC	AG	T	CT	GA	C	AG	AG	A	T	GA	CT	GA		GA	TA	CT	CT	TC	A	TA	AG	CT	CT	T	G	GA	CT	TA	A	CT	A	T	A	A	A
BC_257	F2	wild-type	wild-type	Db/db+	E*N/E*N	TC	GA	AG	CG	GA	CA	C	GT	TC	AG	T	CT	GA	C	AG	AG	A	T	GA	CT	GA		GA	TA	CT	CT	TC	G	TA	AG	CT	CT	GT	GA	GA	CT	TA		C	A	T	A	A	A
BC_258	F2	wild-type	wild-type	Db/db+	E*N/E*N	TC	GA	AG	CG			C		TC		T		GA			AG	A						GA		CT	CT	TC	GA		AG			GT	GA			T			A		AG	GA	GA
BC_259	F2	wild-type	wild-type	Db/db+	E*N/E*N	TC	GA	AG	CG	A	C	C	GT	TC	AG	CT	CT	GA	C	AG	AG	A	T	A	CT	GA		GA	TA	CT	CT	TC	GA	A	AG	CT	CT	GT	GA	GA	CT	TA	A	C	A	TC	AG	GA	GA
BC_260	F2	wild-type	wild-type	Db/db+	E*N/E*N	TC	GA	AG	CG	GA	CA	C	GT	T	AG	T	CT	A	C	AG	G	GA	T	GA	CT	GA			TA	CT	CT	TC	A	T	AG	CT	CT	T	G	GA	CT	TA	A	C	A	TC	AG	GA	GA
BC_261	F2	wild-type	wild-type	Db/db+	E*N/E*N	TC	GA	AG	CG	GA	CA	C	GT	TC	AG	T	CT	GA	C	AG	AG	A	T	GA	CT	GA		GA	TA	CT	CT	TC	A	TA	AG	CT	CT	GT	GA	GA	CT	TA	A	CT	A	TC	A	GA	GA
BC_262	F2	wild-type	wild-type	db+/db+	E*N/E*N	C	G	A	C	A	C	C	T	T	G	C	C	A	C	A	G	A	A	A	T	A		A	A	T	T	T	G	T	G	T	T	T	G	G	C	T		C	A	TC	AG	GA	GA
BC_263	F2	wild-type	wild-type	db+/db+	E*N/E*N	C	G	A	C	A	C	C	T	T	G	C	C	A	C	A	G	A	A	A	T	A		A	A	T	T	T	A	TA	G	T	T	T	G	G	C	T		C	A	T	A	A	GA
BC_264	F2	wild-type	wild-type	db+/db+	E*N/E*N	TC	GA	AG	CG	GA	CA	C	GT	TC	AG	T	CT	GA	C	A	G	A	A	A	T	A		A	A	T	T	T	GA	T	G	T	T	T	G	G	C	T		CT	A	TC	AG	GA	GA
BC_265	F2	wild-type	wild-type	db+/db+	E*N/E*N	C	G	A	C	A	C	C	T	T	G	C	C	A	C	A	G	A	A	A	T	A		A	A	T	T	T	A	TA	G	T	T	T	G	G	C	T		C	A	T	AG	GA	GA
BC_266	F2	wild-type	wild-type	db+/db+	E*N/E*N	C	G	A	C	A	C	C	T	T	G	C	C	A	C	A	G	A	A	A	T	A		A	A	T	T	T	A	T	G	T	T	T	G	G	C	T		C	A	T	A	A	A
BC_267	F2	wild-type	wild-type	db+/db+	E*N/E*N	C	G	A	C	A	C	C	T	T	G	C	C	A	C	A	G	A	A	A	T	A		A	A	T	T	T	G	T	G	T	T	T	G	G	C	T		C	A	T	A	A	A
BC_268	F2	wild-type	wild-type	db+/db+	E*N/E*N	C	G	A	C	A	C	C	T	T	G	C	C	A	C	A	G	A	A	A	T	A		A	A	T	T	T	A	TA	G	T	T	T	G	G	C	T		C	A	T	A	A	A
BC_269	F2	wild-type	wild-type	db+/db+	E*N/E*N	C	G	A	C	A	C	C	T	T	G	C	C	A	C	A	G	A	A	A	T	A		A	A	T	T	T	G	T	G	T	T	T	G	G	C	T		C	A	TC	AG	GA	GA
BC_270	F2	wild-type	wild-type	db+/db+	E*N/E*N	C	G	A	C	A	C	C	T	T	G	C	C	A	C	A	G	A	A	A	T	A		A	A	T	T	T	GA	T	G	T	T	T	G	G	C	T		C	A	T	A	GA	GA
BC_271	F2	wild-type	wild-type	db+/db+	E*N/E*N	C	G	A	C	A	C	C	T	T	G	C	C	A	C	A	G	A	A	A	T	A		A	A	T	T	T	A	TA	G	T	T	T	G	G	C	T		C	A	T	A	A	A
BC_272	F2	wild-type	wild-type	db+/db+	E*N/E*N	C	G	A	C	A	C	C	T	T	G	C	C	A	C	A	G	A	A	A	T	A		A	A	T	T	T	G	T	G	T	T	T	G	G	C	T		C	A	T	AG	A	A
BC_273	F2	wild-type	wild-type	db+/db+	E*N/E*N	C	G	A	C	A	C	C	T	T	G	C	C	A	C	A	G	A	A	A	T	A		A	A	T	T	T	A	TA	G	T	T	T	G	G	C	T		C	A	T	AG	A	A
BC_274	F2	wild-type	wild-type	db+/db+	E*N/E*N	C	G	A	C	A	C	C	T	T	G	C	C	A	C	A	G	A	A	A	T	A		A	A	T	T	T	A	TA	G	T	T	T	G	G	C	T		C	A	T	AG	A	A
BC_275	F2	wild-type	wild-type	db+/db+	E*N/E*N	C	G	A	C	A	C	C	T	T	G	C	C	A	C	A	G	A	A	A	T	A		A	A	T	T	T	A	TA	G	T	T	T	G	G	C	T		C	A	T	AG	A	A
BC_276	F2	wild-type	wild-type	db+/db+	E*N/E*N	TC	GA	AG	CG	GA	CA	C	GT	TC	AG	T	CT	GA	C	AG	AG	A	T	GA	CT	GA		A	A	T	T	T	G	T	G	T	T	T	G	G	C	T		C	A	T	AG	A	A
BC_277	F2	wild-type	wild-type	db+/db+	E*N/E*N	TC	GA	AG	CG	GA	CA	C	GT	TC	AG	T	CT	GA	C	AG	AG	A	T	GA	CT	GA		GA	A	T	T	T	A	T	G	T	T	T	G	G	C	T		C	A	T	AG	A	A
BC_278	F2	wild-type	wild-type	db+/db+	E*N/E*N	C	G	A	C	A	C	C	T	T	G	C	C	A	C	A	G	A	A	A	T	A		A	A	T	T	T		T	G	T	T	T	G	G	C	T		C	A	T	AG	A	A
BC_279	F2	wild-type	wild-type	db+/db+	E*N/E*N	C	G	A	C	A	C	C	T	T	G	C	C	A	C	A	G	A	A	A	T	A		A	A	T	T	T	A	TA	G	T	T	T	G	G	C	T		C	A	T	AG	A	A
BC_280	F2	wild-type	wild-type	db+/db+	E*N/E*N	C	G	A	C	A	C	C	T	T	G	C	C	A	C	A	G	A	A	A	T	A		A	A	T	T	T	G	T	G	T	T	T	G	G	C	T		C	A	T	A	A	A
BC_281	F2	wild-type	wild-type	db+/db+	E*N/E*N	C	G	A	C	A	C	CT	T	T	G	C	C	A	C	A	G	A	A	A	T	A		A	A	T	T	T		T	G	T	T	T	G	G	C	T		C	A	T	A	A	A
BC_282	F2	wild-type	wild-type	db+/db+	E*N/E*N	C	G	A	C	A	C	C	T	T	G	C	C	A	C	A	G	A	A	A	T	A		A	A	T	T	T	A	TA	G	T	T	T	G	G	C	T		C	A	T	A	A	A
BC_283	F2	wild-type	wild-type	db+/db+	E*N/E*N	C	G	A	C	A	C	CT	T	T	G	C	C	A	C	A	G	A	A	A	T	A		A	A	T	T	T	A	TA	G	T	T	T	G	G	C	T		C	A	T	A	A	A
BC_284	F2	wild-type	wild-type	db+/db+	E*N/E*N	C	G	A	C	A	C	C	T	T	G	C	C	A	C	A	G	A	A	A	T	A		A	A	T	T	T	A	TA	G	T	T	T	G	G	C	T		C	A	T	A	A	A
BC_285	F2	wild-type	wild-type	db+/db+	E*N/E*N	C	G	A	C	A	C	CT	T	T	G	C	C	A	C	A	G	A	A	A	T	A		A	A	T	T	T	A	TA	G	T	T	T	G	G	C	T		C	A	T	A	A	A
BC_286	F2	wild-type	wild-type	db+/db+	E*N/E*N	TC	GA	AG	CG	GA	CA	C	GT	TC	AG	T	CT	GA	C	AG	AG	A	T	GA	CT	GA		GA	TA	CT	CT	TC	A	T	G	T	T	T	G	G	C	T		C	A	T	A	A	A
BC_287	F2	wild-type	wild-type	db+/db+	E*N/E*N	C	G	A	C	A	C	CT	T	T	G	C	C	A	C	A	G	A		A	T	A		A	A	T	T	T	A	TA	G	T	T	T	G	G	C	T		C	A	T	A	A	A
BC_288	F2	wild-type	wild-type	db+/db+	E*N/E*N	C	G	A	C	A	C	C	T	T	G	C	C	A	C	A	G	A	A	A	T	A		A	A	T	T	T	A	TA	G	T	T	T	G	G	C	T		C	A	T	A	A	A
BC_289	F2	wild-type	wild-type	db+/db+	E*N/E*N	C	G	A	C	A	C	C	T	T	G	C	C	A	C	A	G	A	A	A	T	A		A	A	T	T	T	G	T	G	T	T	T	G	G	C	T		C	A	T	A	A	A
BC_290	F2	wild-type	wild-type	db+/db+	E*N/E*N	TC	GA	AG	CG	GA	CA	C	GT	TC	AG	T	CT	GA	C	AG	AG	A	T	GA	CT	GA		GA	TA	CT	CT	T	A	TA	G	T	T	T	G	G	C	T		C	A	T	A	A	A
BC_291	F2	wild-type	wild-type	db+/db+	E*N/E*N	C	G	A	C	A	C	C	T	T	G	C	C	A	C	A	G	A	A	A	T	A		A	A	T	T	T	A	TA	G	T	T	T	G	G	C	T		C	A	T	A	A	A
BC_292	F2	wild-type	wild-type	db+/db+	E*N/E*N	TC	GA	AG	CG	GA	CA	C	GT	TC	AG	T	CT	GA	C	AG	AG	A	T	GA	CT	A		A	A	T	T	T	A	TA	G	T	T	T	G	G	C	T		C	A	T	A	A	A
BC_293	F2	wild-type	wild-type	db+/db+	E*N/E*N	C	G	A	C	A	C	C	T	T	G	C	C	A	C	A	G	A	A	A	T	A		A	A	T	T	T	A	TA	G	T	T	T	G	G	C	T		C	A	T	A	A	A
BC_294	F2	wild-type	wild-type	db+/db+	E*N/E*N	C	G		C	A	C	C	T	T	G	C	C	A	C	A	G	A	A	A	T	A		A	A	T	T	T		T	G	T	T	T	G	G	C	T		C	A	T	AG	A	A
BC_295	F2	wild-type	wild-type	db+/db+	E*N/E*N	TC	GA	AG	CG	GA	CA	C	GT	TC	AG	T	CT	GA	C	AG	AG	A	T	GA	CT	GA		A	A	T	T	T	G	T	G	T	T	T	G	G	C	T		C	A	T	AG	A	A
BC_296	F2	wild-type	wild-type	db+/db+	E*N/E*N	TC	GA	AG	CG	GA	CA	C	GT	TC	AG	T	CT	GA	C	AG	AG	A	T	GA	CT	GA		A	A	T	T	T	G	T	G	T	T	T	G	G	C	T		C	A	T	AG	A	A
BC_297	F2	wild-type	wild-type	db+/db+	E*N/E*N	C	G	A	C	A	C	C	T	T	G	C	C	A	C	A	G	A	A	A	T	A		A	A	T	T	T		T	G	T	T	T	G	G	C	T		C	A	T	AG	A	A
BC_298	F2	wild-type	wild-type	db+/db+	E*N/E*N	C	G	A	C	A	C	C	T	T	G	C	C	A	C	A	G	A	A	A	T	A		A	A	T	T	T	GA	T	G	T	T	T	G	G	C	T		C	A	T	AG	A	A
BC_299	F2	wild-type	wild-type	db+/db+	E*N/E*N	C	G	A	C	A	C	C	T	T	G	C	C	A	C	A	G	A	A	A	T	A		A	A	T	T	T	A	TA	G	T	T	T	G	G	C	T		C	A	T	AG	A	A
BC_300	F2	wild-type	wild-type	db+/db+	E*N/E*N	TC	GA	AG	CG	GA	CA	C	GT	T	G	C	C	A	C	A	G	A	A	A	T	A		A	A	T	T	T	A	TA	G	T	T	T	G	G	C	T		C	A	T	AG	A	A
BC_301	F2	wild-type	wild-type	db+/db+	E*N/E*N	C	G	A	C	A	C	C	T	T	G	C	C	A	C	A	G	A	A	A	T	A		A	A	T	T	T	A	TA	G	T	T	T	G	G	C	T		C	A	T	AG	A	A
BC_302	F2	wild-type	wild-type	db+/db+	E*N/E*N	C	G	A	C	A	C	C	T	T	G	C	C	A	C	A	G	A	A	A	T	A		A	A	T	T	T	A	T	G	T	T	T	G	G	C	T		C	A	T	AG	A	A
BC_303	F2	wild-type	wild-type	db+/db+	E*N/E*N	C	G	A	C	A	C	C	T	T	G	C	C	A	C	A	G	A	A	A	T	A		A	A	T	T	T	A	TA	G	T	T	T	G	G	C	T		C	A	T	AG	A	A
BC_304	F2	wild-type	wild-type	db+/db+	E*N/E*N	C	G	A	C	A	C	CT	T	T	G	C	C	A	C	A	G	A	A	A	T	A			A	T	T	T	A	TA	G	T	T	T	G	G	C	T		C	A	T	A	A	A
BC_305	F2	wild-type	wild-type	db+/db+	E*N/E*N	TC	GA	AG	CG	GA	CA	CT	GT	T	AG	T	CT	A	C	AG	G	GA	T	GA	CT	GA			TA	CT	CT	T	A	T	G	T	T	T	G	G	C	T		C	A	T	A	A	A
BC_306	F2	wild-type	wild-type	db+/db+	E*N/E*N	C	G	A	C	A	C	CT	T	T	G	C	C	A	C	A	G	A	A	A	T	A		A	A	T	T	T	A	TA	G	T	T	T	G	G	C	T		C	A	T	A	A	A
BC_307	F2	wild-type	wild-type	db+/db+	E*N/E*N	TC	GA	AG		GA	CA	CT	GT	T	AG	T	CT	A	C	AG	G	GA	T	GA	CT	GA			TA	CT	CT	TC	A	TA	AG	CT	CT	T	G	GA	C	T		C	A	T	A	A	A
BC_308	F2	wild-type	wild-type	db+/db+	E*N/E*N	C	G	A	C	A	C	CT	T	T	G	C	C	A	C	A	G	A	A	A	T	A		A	A	T	T	T	G	T	G	T	T	T	G	G	C	T		C	A	T	A	A	A
BC_309	F2	wild-type	wild-type	db+/db+	E*N/E*N	TC	GA	AG	CG	GA	CA	C	GT	T	AG	T	CT	A	C	AG	G	GA	T	GA	T	A		A	A	T	T	T	G	T	G	T	T	T	G	G	C	T		C	A	T	A	A	A
BC_310	F2	wild-type	wild-type	db+/db+	E*N/E*N	TC	GA	AG	CG	A	C	CT	GT	TC	AG	CT	CT	GA	C	AG	AG	A	T	A	CT	GA		GA	TA	CT	CT	TC	G	TA	AG	T	T	T	G	G	C	T		C	A	T	A	A	A
BC_311	F2	wild-type	wild-type	db+/db+	E*N/E*N	C	G	A	C	A	C	C	T	T	G	C	C	A	C	A	G	A	A	A	T	A		A	A	T	T	T	GA	T	G	T	T	T	G	G	C	T		C	A	T	A	A	A
BC_312	F2	wild-type	wild-type	db+/db+	E*N/E*N	TC	GA	AG	CG	A	C	C	GT	TC	AG	CT	CT	GA	C	AG	AG	A	T	A	CT	GA		A	A	T	T	T	A	TA	G	T	T	T	G	G	C	T		C	A	T	A	A	A
BC_313	F2	wild-type	wild-type	db+/db+	E*N/E*N	C	G	A	C	A	C	C	T	T	G	C	C	A	C	A	G	A	A	A	T	A		A	A	T	T	T	A	TA	G	T	T	T	G	G	C	T		C	A	T	A	A	A
BC_314	F2	wild-type	wild-type	db+/db+	E*N/E*N	TC	GA	AG	CG	GA	CA	C	GT	TC	AG	T	CT	GA	C	AG	G	A	A	A	T	A		A	A	T	T	T	A	T	G	T	T	T	G	G	C	T		C	A	T	A	A	A
BC_315	F2	wild-type	wild-type	db+/db+	E*N/E*N	TC	GA	AG	CG	GA	CA	C	GT	TC	AG	T	CT	GA	C	AG	G	A	A	A	T	A		A	A	T	T	T	GA	T	G	T	T	T	G	G	C	T		C	A	T	A	A	A
BC_316	F2	wild-type	wild-type	db+/db+	E*N/E*N	C	G	A	C	A	C	C	T	T	G	C	C	A	C	A	G	A	A	A	T	A		A	A	T	T	T	A	T	G	T	T	T	G	G	C	T		C	A	T	A	A	A
BC_317	F2	wild-type	wild-type	db+/db+	E*N/E*N	TC	GA	A	C	A	C	C	T	T	G	C	C	A	C	A	G	A	A	A	T	A		A	A	T	T	T	A	TA	G	T	T	T	G	G	C	T		C	A	T	A	A	A
BC_318	F2	wild-type	wild-type	db+/db+	E*N/E*N	TC	GA	AG	CG	GA	CA	C	GT	TC	AG	T	CT	GA	C	AG	AG	A	T	GA	CT	GA			TA	CT	T	T	A	TA	G	T	T	T	G	G	C	T		C	A	T	A	A	A
BC_319	F2	wild-type	wild-type	db+/db+	E*N/E*N	C	G	A	C	A	C	CT	T	T	G	C	C	A	C	A	G	A	A	A	T	A		A	A	T		T		T	G	T	T	T	G	G	C	T		C	A	T	A	A	A
BC_320	F2	wild-type	wild-type	db+/db+	E*N/E*N	C	G	A	C	A	C	C	T	T	G	C	C	A	C	A	G	A	A	A	T	A		A	A	T	T	T	GA	T	G	T	T	T	G	G	C	T		C	A	T	AG	A	A
BC_321	F2	wild-type	wild-type	db+/db+	E*N/E*N	TC	GA	AG	CG	GA	CA	C	GT	TC	AG	T	CT	GA	C	AG	G	A	A	A	T	A		A	A	T	T	T	A	TA	G	T	T	T	G	G	C	T		C	A	T	AG	A	A
BC_322	F2	wild-type	wild-type	db+/db+	E*N/E*N	C	G	A	C	A	C	C	T	T	G	C	C	A	C	A	G	A	A	A	T	A		A	A	T	T	T	A	TA	G	T	T	T	G	G	C	T		C	A	T	AG	A	A
BC_323	F2	wild-type	wild-type	db+/db+	E*N/E*N	C	G	A	C	A	C	C	T	T	G	C	C	A	C	A	G	A	A	A	T	A		A	A	T	T	T	G	T	G	T	T	T	G	G	C	T		C	A	T	AG	A	A
BC_324	F2	wild-type	wild-type	db+/db+	E*N/E*N	C	G	A	C	A	C	CT	T	T	G	C	C	A	C	A	G	A	A	A	T	A		A	A	T	T	T	A	TA	G	T	T	T	G	G	C	T		C	A	T	AG	A	A
BC_325	F2	wild-type	wild-type	db+/db+	E*N/E*N	C	G	A	C	A	C	C	T	T	G	C	C	A	C	A	G	A		A	T	A		A	A	T	T	T	G	T	G	T	T	T	G	G	C	T		C	A	T	AG	A	A
BC_326	F2	wild-type	wild-type	db+/db+	E*N/E*N	TC	GA	AG	CG	GA	CA	C	GT	TC	AG	T	CT	GA	C	A	G	A	A	A	T	A		A	A	T	T	T	A	TA	G	T	T	T	G	G	C	T		C	A	T	AG	A	A
BC_327	F2	wild-type	wild-type	db+/db+	E*N/E*N	C	G	A	C	A	C	C	T	T	G	C	C	A	C	A	G	A	A	A	T	A		A	A	T	T	T	A	TA	G	T	T	T	G	G	C	T		C	A	T	AG	A	A
BC_328	F2	wild-type	wild-type	db+/db+	E*N/E*N	TC	GA	AG	CG	GA	CA	C	GT	TC	AG	T	CT	GA	C	AG	AG	A	T	GA	CT	GA		GA	TA	CT	CT	TC	GA	A	G	T	T	T	G	G	C	T		C	A	T	AG	A	A
BC_329	F2	wild-type	wild-type	db+/db+	E*N/E*N	C	G	A	C	A	C	C	T	T	G	C	C	A	C	A	G	A	A	A	T	A		A	A	T	T	T	G	T	G	T	T	T	G	G	C	T		C	A	T	AG	A	A
BC_330	F2	wild-type	wild-type	db+/db+	E*N/E*N	C	G	A	C	A	C	C	T	T	G	C	C	A	C	A	G	A	A	A	T	A		A	A	T	T	T	G	T	G	T	T	T	G	G	C	T		C	A	T	AG	A	A
BC_331	F2	wild-type	wild-type	db+/db+	E*N/E*N	TC	GA	AG	CG	GA	CA	C	GT	TC	AG	T	CT	GA	C	AG	AG	A	T	GA	CT	GA		GA	TA	T	T	T	GA	T	G	T	T	T	G	G	C	T		C	A	T	AG	A	A
BC_332	F2	wild-type	wild-type	db+/db+	E*N/E*N	C	G	A	C	A	C	C	T	T	G	C	C	A	C	A	G	A	A	A	T	A		A	A	T	T	T	G	T	G	T	T	T	G	G	C	T		C	A	T	AG	A	A
BC_333	F2	wild-type	wild-type	db+/db+	E*N/E*N	TC	GA	AG	CG	GA	CA	C	GT	T	AG	T	CT	A	C	AG	G	GA	A	A	T	A		A	A	T	T	T	G	T	G	T	T	T	G	G	C	T		C	A	T	A	A	A
BC_334	F2	wild-type	wild-type	db+/db+	E*N/E*N	C	G	A	C	A	C	C	T	T	G	C	C	A	C	A	G	A	A	A	T	A		A	A	T	T	T	G	T	G	T	T	T	G	G	C	T		C	A	T	A	A	A
BC_335	F2	wild-type	wild-type	db+/db+	E*N/E*N	C	G	A	C	A	C	C	T	T	G	C	C	A	C	A	G	A	A	A	T	A		A	A	T	T	T	A	TA	G	T	T	T	G	G	C	T		C	A	T	A	A	A
BC_336	F2	wild-type	wild-type	db+/db+	E*N/E*N	C	G	A	C	A	C	C	T	T	G	C	C	A	C	A	G	A	A	A	T	A		A	A	T	T	T	G	T	G	T	T	T	G	G	C	T		C	A	T	A	A	A
BC_337	F2	wild-type	wild-type	db+/db+	E*N/E*N	C	G	A	C	A	C	C	T	T	G	C	C	A	C	A	G	A	A	A	T	A		A	A	T	T	T	G	T	G	T	T	T	G	G	C	T		C	A	T	A	A	A
BC_338	F2	wild-type	wild-type	db+/db+	E*N/E*N	C	G	A	C	A	C	C	T	T	G	C	C	A	C	A	G	A	A	A	T	A		A	A	T	T	T	A	TA	G	T	T	T	G	G	C	T		C	A	T	A	A	A
BC_339	F2	wild-type	wild-type	db+/db+	E*N/E*N	C	G	A	C	A	C	C	T	T	G	C	C	A	C	A	G	A	A	A	T	A		A	A	T	T	T	A	TA	G	T	T	T	G	G	C	T		C	A	T	A	A	A
BC_340	F2	wild-type	wild-type	db+/db+	E*N/E*N	C	G	A	C	A	C	C	T	T	G	C	C	A	C	A	G	A	A	A	T	A		A	A	T	T	T	G	T	G	T	T	T	G	G	C	T		C	A	T	A	A	A
BC_341	F2	wild-type	wild-type	db+/db+	E*N/E*N	C	G	A	C	A	C	C	T	T	G	C	C	A	C	A	G	A	A	A	T	A		A	A	T	T	T	A	TA	G	T	T	T	G	G	C	T		C	A	T	A	A	A
BC_342	F2	wild-type	wild-type	db+/db+	E*N/E*N	C	G	A	C	A	C	C	T	T	G	C	C	A	C	A	G	A	A	A	T	A		A	A	T	T	T	A	TA	G	T	T	T	G	G	C	T		C	A	T	A	A	A
BC_343	F2	wild-type	wild-type	db+/db+	E*N/E*N	C	G	A	C	A	C	C	T	T	G	C	C	A	C	A	G	A	A	A	T	A		A	A	T	T	T	G	T	G	T	T	T	G	G	C	T		C	A	T	A	A	A
BC_344	F2	wild-type	wild-type	db+/db+	E*N/E*N	TC	GA	AG	CG	A	C	C	GT	TC	AG	CT	CT	GA	C	AG	AG	A	T	A	CT	GA			A	T	T	T	A	TA	G	T	T	T	G	G	C	T		C	A	T	A	A	A
BC_345	F2	wild-type	wild-type	db+/db+	E*N/E*N	C	G	A	C	A	C	CT	T	T	G	C	C	A	C	A	G	A	A	A	T	A		A	A	T	T	T	A	TA	G	T	T	T	G	G	C	T		C	A	T	A	A	A
BC_346	F2	wild-type	wild-type	db+/db+	E*N/E*N	C	G	A	C	A	C	C	T	T	G	C	C	A	C	A	G	A	A	A	T	A		A	A	T	T	T	A	TA	G	T	T	T	G	G	C	T		C	A	T	A	A	A
BC_347	F2	wild-type	wild-type	db+/db+	E*N/E*N	TC	GA	AG	CG	GA	CA	C	GT	T	AG	T	CT	A	C	AG	G	GA	T	GA	CT	GA			TA	CT	CT	TC	A	TA	AG	CT	CT	T	G	G	C	T		C	A	T	A	A	A
BC_348	F2	wild-type	wild-type	db+/db+	E*N/E*N	TC	GA	AG	CG	GA	CA	C	GT	T	AG	T	CT	A	C	A	G	A	A	A	T	A		A	A	T	T	T	A	TA	G	T	T	T	G	G	C	T		C	A	T	A	A	A
BC_349	F2	wild-type	wild-type	db+/db+	E*N/E*N	C	G	A	C	A	C	C	T	T	G	C	C	A	C	A	G	A	A	A	T	A		A	A	T	T	T	G	T	G	T	T	T	G	G	C	T		C	A	T	A	A	A
BC_350	F2	wild-type	wild-type	db+/db+	E*N/E*N	C	G	A	C	A	C	C	T	T	G	C	C	A	C	A	G	A	A	A	T	A		A	A	T	T	T	G	T	G	T	T	T	G	G	C	T		C	A	T	A	A	A
BC_351	F2	wild-type	wild-type	db+/db+	E*N/E*N	C	G	A	C	A	C	C	T	T	G	C	C	A	C	A	G	A	A	A	T	A		A	A	T	T	T		T	G	T	T	T	G	G	C	T		C	A	T	A	A	A
BC_352	F2	wild-type	wild-type	db+/db+	E*N/E*N	C	G	A	C	A	C	C	T	T	G	C	C	A	C	A	G	A	A	A	T	A		A	A	T	T	T	A	TA	G	T	T	T	G	G	C	T		C	A	T	A	A	A
BC_353	F2	wild-type	wild-type	db+/db+	E*N/E*N	TC	GA	AG	CG	GA	CA	C	GT	TC	AG	T	CT	GA	C	AG	AG	A	T	GA	CT	GA		GA	TA	T	T	T	G	T	G	T	T	T	G	G	C	T		C	A	T	A	A	A
BC_354	F2	wild-type	wild-type	db+/db+	E*N/E*N	C	G	A	C	A	C	C	T	T	G	C	C	A	C	A	G	A	A	A	T	A		A	A	T	T	T	A	TA	G	T	T	T	G	G	C	T		C	A	T	A	A	A
BC_355	F2	wild-type	wild-type	db+/db+	E*N/E*N	TC	GA	AG	CG	GA	CA	C	GT	TC	AG	T	CT	GA	C	AG	AG	A	A	A	T	A		A	A	T	T	T	G	T	G	T	T	T	G	G	C	T		C	A	T	A	A	A
BC_356	F2	wild-type	wild-type	db+/db+	E*N/E*N	C	G	A	C	A	C	C	T	T	G	C	C	A	C	A	G	A	A	A	T	A		A	A	T	T	T	G	T	G	T	T	T	G	G	C	T		C	A	T	A	A	A
BC_357	F2	wild-type	wild-type	db+/db+	E*N/E*N	TC	GA	AG	CG	GA	CA	C	GT	TC	AG	T	CT	GA	C	AG	AG	A	T	GA	CT	GA		GA	TA	CT	CT	TC	A	TA	AG	CT	CT	T	G	GA	CT	T		C	A	T	A	A	A
BC_358	F2	wild-type	wild-type	db+/db+	E*N/E*N	C	G	A	C	A	C	C	T	T	G	C	C	A	C	A	G	A	A	A	T	A		A	A	T	T	T		T	G	T	T	T	G	G	C	T		C	A	T	A	A	A
BC_359	F2	wild-type	wild-type	db+/db+	E*N/E*N	C	G	A	C	A	C	C	T	T	G	C	C	A	C	A	G	A	A	A	T	A		A	A	T	T	T	G	T	G	T	T	T	G	G	C	T		C	A	T	A	A	A
BC_360	F2	wild-type	wild-type	db+/db+	E*N/E*N	C	G	A	C	A	C	C	T	T	G	C	C	A	C	A	G	A	A	A	T	A		A	A	T	T	T	A	TA	G	T	T	T	G	G	C	T		C	A	T	A	A	A
BC_361	F2	wild-type	wild-type	db+/db+	E*N/E*N	TC	GA	AG	CG	GA	CA	C	GT	TC	AG	T	CT	GA	C	AG	AG	A	T	GA	CT	GA		A	A	T	T	T	A	TA	G	T	T	T	G	G	C	T		C	A	T	A	A	A
BC_362	F2	wild-type	wild-type	db+/db+	E*N/E*N	C	G	A	C	A	C	C	T	T	G	C	C	A	C	A	G	A	A	A	T	A		A	A	T	T	T	G	T	G	T	T	T	G	G	C	T		C	A	T	A	A	A
BC_363	F2	wild-type	wild-type	db+/db+	E*N/E*N	C	G	A	C	A	C		T	T	G	C	C	A	C	A	G	A	A	A	T	A		A	A	T	T	T	G	T	G	T	T	T	G	G	C	T		C	A	T	A	A	A
BC_364	F2	wild-type	wild-type	db+/db+	E*N/E*N	TC	GA	AG	CG	A	C	T	GT	TC	AG	CT	CT	GA	C	AG	AG	A	A	A	T	A		A	A	T	T	T	G	T	G	T	T	T	G	G	C	T		C	A	T	A	A	A
BC_365	F2	wild-type	wild-type	db+/db+	E*N/E*N	C	G	A	C	A	C		T	T	G	C	C	A	C	A	G	A	A	A	T	A		A	A	T	T	T	A	TA	G	T	T	T	G	G	C	T		C	A	T	AG	A	A
BC_366	F2	ER PgDb?	#N/A	Db/db+	#N/A	TC	GA	AG	CG	GA	CA	C	GT	TC	AG	T	CT	GA	C	AG	AG	A	T	GA	CT	GA			TA	CT	CT	TC	A	TA	AG	CT	CT	T	G	GA	CT	TA	A	CT	A	TC	AG	GA	GA
BC_367	F2	ER PgDb	#N/A	#N/A	#N/A	C	G	A	C	A	C	C	T	T	G	C	C	A	C	A	G	A	A	A	T	A		GA	TA	CT	CT	TC	A	TA	AG	CT	CT	T	G	GA	CT	TA	A	CT	A	TC	AG	GA	GA
BC_368	F2	ER PgDb	#N/A	#N/A	#N/A	TC	GA	AG	CG	GA	CA	C	GT	TC	AG	T	CT	GA	C	AG	AG	A	T	GA	CT	GA		GA	TA	CT	CT	TC	G	TA	AG	CT	CT	GT	GA	GA	C	T		CT	A	TC	AG	GA	GA
BC_369	F2	ER PgDb	#N/A	#N/A	#N/A	TC	GA	AG	CG	GA	CA	C	GT	TC	AG	T	CT	GA	C	AG	AG	A	T	GA	CT	GA		GA	TA	CT	CT	TC	A	TA	AG	CT	CT	T	G	GA	CT	TA	A	CT	A	TC	AG	GA	GA
BC_370	F2	eb?	#N/A	#N/A	#N/A	C	G	A	C	A	C	C	T	T	G	C	C	A	C	A	G	A	A	A	T	A		A	A	T	T	T	A	TA	G	T	T	T	G	G	C	T		C	A	T	AG	A	A
BC_371	F2	eb	#N/A	#N/A	#N/A	C	G	A	C	A	C	C	T	T	G	C	C	A	C	A	G	A	A	A	T	A		A	A	T	T	T	G	T	G	T	T	T	G	G	C	T		C	A	T	A	A	A
BC_372	F2	eb	#N/A	#N/A	#N/A	TC	GA	AG	CG	GA	CA	C	GT	T	AG	T	CT	A	C	AG	G	GA	T	GA	CT	GA			TA	CT	CT	TC	A	TA	AG	CT	CT	T	G	G	C	T		C	A	T	A	A	A
BC_373	F2	eb	#N/A	#N/A	#N/A	C	G	A	C	A	C	C	T	T	G	C	C	A	C	A	G	A	A	A	T	A		A	A	T	T	T	G	T	G	T	T	T	G	G	C	T		C	A	T	A	A	A
BC_374	F2	ER PgDb	#N/A	#N/A	#N/A	C	G	A	C	A	C	C	T	T	G	C	C	A	C	A	G	A	A	A	T	A		A	A	T	T	T	G	T	G	T	T	T	G	G	C	T		C	A	T	A	A	A
BC_375	F2	ER PgDb	#N/A	#N/A	#N/A	C	G	A	C	A	C	C	T	T	G	C	C	A	C	A	G	A	A	A	T	A		A	A	T	T	T	A	TA	G	T	T	T	G	G	C	T		C	A	T	A	A	A
BC_376	F2	eb	#N/A	#N/A	#N/A	C	G	A	C	A	C	C	T	T	G	C	C	A	C	A	G	A	A	A	T	A		A	A	T	T	T	A	TA	G	T	T	T	G	G	C	T		C	A	T	A	A	A
BC_377	F2	eb ?	#N/A	#N/A	#N/A	C	G	A	C	A	C	C	T	T	G	C	C	A	C	A	G	A	A	A	T	A		A	A	T	T	T	G	T	G	T	T	T	G	G	C	T		C	A	T	AG	A	A
BC_378	F2	eb ?	#N/A	#N/A	#N/A	TC	GA	AG	CG	GA	CA	C	GT	TC	AG	T	CT	GA	C	AG	AG	A	T	GA	CT	GA		GA	TA	CT	T	T	A	TA	G	T	T	T	G	G	C	T		C	A	T	AG	A	A
BC_379	F2	eb	#N/A	#N/A	#N/A	TC	GA	AG	CG	GA	CA	C	GT	TC	AG	T	CT	GA	C	AG	AG	A	T	GA	CT	GA		GA	TA	CT	CT	T	G	T	G	T	T	T	G	G	C	T		C	A	T	AG	A	A
BC_380	F2	eb ?	#N/A	#N/A	#N/A	C	G	A	C	A	C	C	T	T	G	C	C	A	C	A	G	A	A	A	T	A		A	A	T	T	T	GA	T	G	T	T	T	G	G	C	T		C	A	T	AG	A	A
BC_381	F2	eb ?	#N/A	#N/A	#N/A	C	G	A	C	A	C	C	T	T	G	C	C	A	C	A	G	A	A	A	T	A		A	A	T	T	T	G	T	G	T	T	T	G	G	C	T		C	A	T	AG	A	A
BC_382	F2	eb ou ER PgDb	#N/A	#N/A	#N/A	C	G	A	C	A	C	C	T	T	G	C	C	A	C	A	G	A	A	A	T	A		A	A	T	T	T	GA	T	G	T	T	T	G	G	C	T		C	A	T	AG	A	A
BC_383	F2	eb	#N/A	#N/A	#N/A	TC	GA	AG	CG	GA	CA	C	GT	TC	AG	T	CT	GA	C	AG	AG	A	T	GA	CT	GA		GA	TA	CT	CT	TC	G	TA	G	T	T	T	G	G	C	T		C	A	T	AG	A	A
BC_384	F2	eb	#N/A	#N/A	#N/A	C	G	A	C	A	C	C	T	T	G	C	C	A	C	A	G	A	A	A	T	A		A	A	T	T	T	G	T	G	T	T	T	G	G	C	T		C	A	T	A	A	A
BC_385	F2	eb ou ER PgDb	#N/A	#N/A	#N/A	C	G	A	C	A	C	C	T	T	G	C	C	A	C	A	G	A	A	A	T	A		A	A	T	T	T	G	T	G	T	T	T	G	G	C	T		C	A	T	A	A	A
BC_386	F2	eb	#N/A	#N/A	#N/A	TC	GA	AG	CG	GA	CA	C	GT	TC	AG	T	CT	A	C	A	G	A	A	A	T	A		A	A	T	T	T	G	T	G	T	T	T	G	G	C	T		C	A	T	A	A	A
[truncated: 19 more columns]

## Sheet: chr11
	Marker					M1		M2	M3	M4	M5	M6	M7	M8	M9	M10	M11	M12	M13	M14	M15	M16	M17	M18	M19	M20	M21
	Galgal4						chr11_15311698	chr11_15648849	chr11_15962423	chr11_16270096	chr11_16606214	chr11_16896578	chr11_17209292	chr11_17498711	chr11_17681872	chr11_17871433	chr11_18046163	chr11_18203199	chr11_18313012	chr11_18412405	chr11_18448733	chr11_18488901	chr11_18546255	chr11_18660637	chr11_18766507	chr11_18880600	chr11_19161552
	Galgal6						chr11:15847582	chr11:16184537	chr11:16497552	chr11:16804710	chr11:17140465	chr11:17429768	chr11:17740032	chr11:18024778	chr11:18207936	chr11:18397145	chr11:18572247	chr11:18756458	chr11:18865942	chr11:18966981	chr11:19003260	chr11:19043427	chr11:19100801	chr11:19215181	chr11:19321053	chr11:19435144	chr11:19717827
Sample ID	ID	Generation	Phenotype at hatch	Phenotype at 12 weeks	DB genotype	MC1R genotype
9442	F0_1	F0 dam	NA	Autosomal barred	Db/Db	E*R(Fay)/E*R(Fayi)		G	T	A	CT	A	T	C	CT	C	G	G	T	C	A	A	T	A	G	C	A
9452	F0_2	F0 dam	NA	Autosomal barred	Db/Db	E*R(Fay)/E*R(Fayi)		G	T	A	CT	A	T	C	CT	CT	G	G	T	C	A	A	T	A	G	C	A
9468	F0_3	F0 dam	NA	Autosomal barred	Db/Db	E*R(Fay)/E*R(Fayi)		G	T	A	CT	A		C	C	C	G	G	T	C	A	A	T	A	G	C	A
9489	F0_4	F0 dam	NA	Autosomal barred	Db/Db	E*R(Fay)/E*R(Fayi)		G	T	AG	C	A	C	C	C	C	G	G	T	C	A	A	T	A	G	C	A
9513	F0_5	F0 dam	NA	Autosomal barred	Db/Db	E*R(Fay)/E*R(Fayi)		G	T	A	T	A		C	C	CT	G	G	T	C	A	A	T	A	G	C	A
3	F0_6	F0 sire	NA	wild-type	db+/db+	E*N/E*N		C	C	G	C	G	T	G	T	T	A	C	C	T	T	C	G	T	A	A	G
5	F0_7	F0 sire	NA	wild-type	db+/db+	E*N/E*N		C	C	G	C	G	T	G	T	T	A	C	C	T	T	C	G	T	A	A	G
6933	F1_1	F1 sire	NA	wild-type	db+/db+	E*N/E*N		C	C	G	C	G	T	G	T	T	A	C	C	T	T	C	G	T	A	A	G
761	F1_2	F1 dam	NA	Autosomal barred	Db/db+	E*R(Fayoumi)/E*N		GC	CT	AG	C	AG	T	GC	T	CT	GA	GC	TC	CT	TA	CA	GT	AT	GA	CA	GA
785	F1_3	F1 dam	NA	Autosomal barred	Db/db+	E*R(Fayoumi)/E*N		GC	CT	AG	C	AG	TC	GC	CT	CT	GA	GC	TC	CT	TA	CA	GT	AT	GA	CA	GA
786	F1_4	F1 dam	NA	Autosomal barred	Db/db+	E*R(Fayoumi)/E*N		GC	CT	AG	C	AG	TC	GC	CT	CT	GA	GC	TC	CT	TA	CA	GT	AT	GA	CA	GA
787	F1_5	F1 dam	NA	Autosomal barred	Db/db+	E*R(Fayoumi)/E*N		GC	CT	AG	C	AG	TC	GC	CT	CT	GA	GC	TC	CT	TA	CA	GT	AT	GA	CA	GA
807	F1_6	F1 dam	NA	Autosomal barred	Db/db+	E*R(Fayoumi)/E*N		GC	CT	AG	C	AG	T	GC	T	CT	GA	GC	TC	CT	TA	CA	GT	AT	GA	CA	GA
808	F1_7	F1 dam	NA	Autosomal barred	Db/db+	E*R(Fayoumi)/E*N		GC	CT	AG	CT	AG	T	GC	CT	T	GA	GC	TC	CT	TA	CA	GT	AT	GA	CA	GA
810	F1_8	F1 dam	NA	Autosomal barred	Db/db+	E*R(Fayoumi)/E*N		GC	CT	AG	CT	AG	T	GC	CT	T	GA	GC	TC	CT	TA	CA	GT	AT	GA	CA	GA
823	F1_9	F1 dam	NA	Autosomal barred	Db/db+	E*R(Fayoumi)/E*N		GC	CT	AG	CT	AG	T	GC	CT	CT	GA	GC	TC	CT	TA	CA	GT	AT	GA	CA	GA
825	F1_10	F1 dam	NA	Autosomal barred	Db/db+	E*R(Fayoumi)/E*N		GC	CT	A	CT	AG	T	GC	CT	CT	GA	GC	TC	CT	TA	CA	GT	AT	GA	CA	GA
826	F1_11	F1 dam	NA	Autosomal barred	Db/db+	E*R(Fayoumi)/E*N		GC	CT	AG	CT	AG	T	GC	CT	CT	GA	GC	TC	CT	TA	CA	GT	AT	GA	CA	GA
828	F1_12	F1 dam	NA	Autosomal barred	Db/db+	E*R(Fayoumi)/E*N		GC	CT	AG	CT	AG	T	GC	CT	CT	GA	GC	TC	CT	TA	CA	GT	AT	GA	CA	GA
6750	BC_1	F2	Autosomal barred	Autosomal barred	Db/db+	E*R(Fayoumi)/E*N		GC	CT	AG	C	AG	T	GC	T	CT	GA	GC	TC	CT	TA	CA	GT	AT	GA	CA	GA
6771	BC_2	F2	Autosomal barred	Autosomal barred	Db/db+	E*R(Fayoumi)/E*N		GC	CT	AG	C	AG	TC	GC	CT	CT	GA	GC	TC	CT	TA	CA	GT	AT	GA	CA	GA
6772	BC_3	F2	Autosomal barred	Autosomal barred	Db/db+	E*R(Fayoumi)/E*N		C	C	G	C	AG	TC	GC	CT	CT	GA	GC	TC	CT	TA	CA	GT	AT	GA	CA	GA
6779	BC_4	F2	unclear	Autosomal barred	Db/db+	E*R(Fayoumi)/E*N		GC	CT	AG	C	AG	TC	GC	CT	CT	GA	GC	TC	CT	TA	CA	GT	AT	GA	CA	GA
6781	BC_5	F2	Autosomal barred	Autosomal barred	Db/db+	E*R(Fayoumi)/E*N		GC	CT	AG	C	AG	TC	GC	CT	CT	GA	GC	TC	CT	TA	CA	GT	AT	GA	CA	GA
6787	BC_6	F2	Autosomal barred	Autosomal barred	Db/db+	E*R(Fayoumi)/E*N		GC		AG	C	AG	T	GC	T	CT	GA	GC	TC	CT	TA	CA	GT	AT	GA	CA	GA
6788	BC_7	F2	Autosomal barred	Autosomal barred	Db/db+	E*R(Fayoumi)/E*N		GC	CT	AG	C	AG	T	GC	T	CT	GA	GC	TC	CT	TA	CA	GT	AT	GA	CA	GA
6797	BC_8	F2	Autosomal barred	Autosomal barred	Db/db+	E*R(Fayoumi)/E*N		GC	CT	AG	CT	AG	T	GC	CT	T	GA	GC	TC	CT	TA	CA	GT	AT	GA	CA	GA
6798	BC_9	F2	Autosomal barred	Autosomal barred	Db/db+	E*R(Fayoumi)/E*N		C	C	G	CT	AG	T	GC	CT	T	GA	GC	TC	CT	TA	CA	GT	AT	GA	CA	GA
6801	BC_10	F2	Autosomal barred	Autosomal barred	Db/db+	E*R(Fayoumi)/E*N		GC	CT	AG	CT	AG	T	GC	CT	T	GA	GC	TC	CT	TA	CA	GT	AT	GA	CA	GA
6830	BC_11	F2	Autosomal barred	Autosomal barred	Db/db+	E*R(Fayoumi)/E*N		GC	CT	AG	C	AG	T	GC	T	CT	GA	GC	TC	CT	TA	CA	GT	AT	GA	CA	GA
6851	BC_12	F2	Autosomal barred	Autosomal barred	Db/db+	E*R(Fayoumi)/E*N		GC	CT	AG	CT	AG	T	GC	CT	CT	GA	GC	TC	CT	TA	CA	GT	AT	GA	CA	GA
6854	BC_13	F2	Autosomal barred	Autosomal barred	Db/db+	E*R(Fayoumi)/E*N		C	C	G	C	G	T	G	T	T	GA	GC	TC	CT	TA	CA	GT	AT	GA	CA	GA
6859	BC_14	F2	Autosomal barred	Autosomal barred	Db/db+	E*R(Fayoumi)/E*N		GC	CT	AG	CT	AG	T	GC	CT	CT	GA	GC	TC	CT	TA	CA	GT	AT	GA	CA	GA
6860	BC_15	F2	Autosomal barred	Autosomal barred	Db/db+	E*R(Fayoumi)/E*N		GC	CT	AG	CT	AG	T	GC	CT	CT	GA	GC	TC	CT	TA	CA	GT	AT	GA	CA	GA
6862	BC_16	F2	Autosomal barred	Autosomal barred	Db/db+	E*R(Fayoumi)/E*N		GC	CT	AG	CT	AG	T	GC	CT	CT	GA	GC	TC	CT	TA	CA	GT	AT	GA	CA	GA
8059	BC_17	F2	Autosomal barred	Autosomal barred	Db/db+	E*R(Fayoumi)/E*N		C	C	G	C	G	T	GC	T	CT	GA	GC	TC	CT	TA	CA	GT	AT	GA	CA	GA
8063	BC_18	F2	Autosomal barred	Autosomal barred	Db/db+	E*R(Fayoumi)/E*N		C	C	G	C	G	T	G	T	T	GA	GC	TC	CT	TA	CA	GT	AT	GA	CA	GA
8065	BC_19	F2	Autosomal barred	Autosomal barred	Db/db+	E*R(Fayoumi)/E*N		C	C	G	C	G	T	G	T	CT	GA	GC	TC	CT	TA	CA	GT	AT	GA	CA	GA
8066	BC_20	F2	Autosomal barred	Autosomal barred	Db/db+	E*R(Fayoumi)/E*N		GC	CT	AG	C	AG	T	GC	T	CT	GA	GC	TC	CT	TA	CA	GT	AT	GA	CA	GA
8073	BC_21	F2	Autosomal barred	Autosomal barred	Db/db+	E*R(Fayoumi)/E*N		GC	CT	AG	C	AG	TC	GC	CT	CT	GA	GC	TC	CT	TA	CA	GT	AT	GA	CA	GA
8078	BC_22	F2	Autosomal barred	Autosomal barred	Db/db+	E*R(Fayoumi)/E*N		GC	CT	AG	C	AG	TC	GC	CT	CT	GA	GC	TC	CT	TA	CA	GT	AT	GA	CA	GA
8085	BC_23	F2	Autosomal barred	Autosomal barred	Db/db+	E*R(Fayoumi)/E*N		GC	CT	AG	C	AG	TC	GC	CT	CT	GA	GC	TC	CT	TA	CA	GT	AT	GA	CA	GA
8103	BC_24	F2	Autosomal barred	Autosomal barred	Db/db+	E*R(Fayoumi)/E*N		GC	CT	AG	C	AG	T	GC	T	CT	GA	GC	TC	CT	TA	CA	GT	AT	GA	CA	GA
8104	BC_63	F2	Autosomal barred	Autosomal barred	Db/db+	E*R(Fayoumi)/E*N		GC	CT	AG	CT	AG	T	GC	CT	T	GA	GC	TC	CT	TA	CA	GT	AT	GA	CA	GA
8105	BC_25	F2	Autosomal barred	Autosomal barred	Db/db+	E*R(Fayoumi)/E*N		GC	CT	AG	CT	AG	T	GC	CT	T	GA	GC	TC	CT	TA	CA	GT	AT	GA	CA	GA
8108	BC_26	F2	Autosomal barred	Autosomal barred	Db/db+	E*R(Fayoumi)/E*N		GC	CT	AG	CT	AG	T	GC	CT	T	GA	GC	TC	CT	TA	CA	GT	AT	GA	CA	GA
8109	BC_27	F2	Autosomal barred	Autosomal barred	Db/db+	E*R(Fayoumi)/E*N		C	C	AG	CT	AG	T	GC	CT	T	GA	GC	TC	CT	TA	CA	GT	AT	GA	CA	GA
8110	BC_28	F2	Autosomal barred	Autosomal barred	Db/db+	E*R(Fayoumi)/E*N		GC	CT	AG	CT	AG	T	GC	CT	T	GA	GC	TC	CT	TA	CA	GT	AT	GA	CA	GA
8120	BC_29	F2	Autosomal barred	Autosomal barred	Db/db+	E*R(Fayoumi)/E*N		GC	CT	AG	CT	AG	T	GC	CT	T	GA	GC	TC	CT	TA	CA	GT	AT	GA	CA	GA
8121	BC_30	F2	Autosomal barred	Autosomal barred	Db/db+	E*R(Fayoumi)/E*N		C	C	AG	CT	AG	T	GC	CT	T	GA	GC	TC	CT	TA	CA	GT	AT	GA	CA	GA
8130	BC_31	F2	Autosomal barred	Autosomal barred	Db/db+	E*R(Fayoumi)/E*N		GC	CT	AG	CT	AG	T	GC	CT	T	GA	GC	TC	CT	TA	CA	GT	AT	GA	CA	GA
8132	BC_32	F2	Autosomal barred	Autosomal barred	Db/db+	E*R(Fayoumi)/E*N		GC	CT	AG	CT	AG	T	GC	CT	T	GA	GC	TC	CT	TA	CA	GT	AT	GA	CA	GA
8134	BC_33	F2	Autosomal barred	Autosomal barred	Db/db+	E*R(Fayoumi)/E*N		GC	CT	AG	CT	AG	T	GC	CT	T	GA	GC	TC	CT	TA	CA	GT	AT	GA	CA	GA
8141	BC_64	F2	Autosomal barred	Autosomal barred	Db/db+	E*R(Fayoumi)/E*N		GC	CT	AG	C	AG	T	GC	T	CT	GA	GC	TC	CT	TA	CA	GT	AT	GA	CA	GA
8144	BC_34	F2	Autosomal barred	Autosomal barred	Db/db+	E*R(Fayoumi)/E*N		GC	CT	AG	C	AG	T	GC	T	CT	GA	GC	TC	CT	TA	CA	GT	AT	GA	CA	GA
8165	BC_35	F2	unclear	Autosomal barred	Db/db+	E*R(Fayoumi)/E*N		GC	CT	AG	CT	AG	T	GC	CT	CT	GA	GC	TC	CT	TA	CA	GT	AT	GA	CA	GA
8168	BC_36	F2	Autosomal barred	Autosomal barred	Db/db+	E*R(Fayoumi)/E*N		GC	CT	AG	CT	AG	T	GC	CT	CT	GA	GC	TC	CT	TA	CA	GT	AT	GA	CA	GA
8176	BC_37	F2	unclear	Autosomal barred	Db/db+	E*R(Fayoumi)/E*N		GC	CT	AG	CT	AG	T	GC	CT	CT	GA	GC	TC	CT	TA	CA	GT	AT	GA	CA	GA
8178	BC_38	F2	Autosomal barred	Autosomal barred	Db/db+	E*R(Fayoumi)/E*N		GC	CT	AG	CT	AG	T	GC	CT	CT	GA	GC	TC	CT	TA	CA	GT	AT	GA	CA	GA
8285	BC_39	F2	Autosomal barred	Autosomal barred	Db/db+	E*R(Fayoumi)/E*N		GC	CT	AG	C	AG	T	GC	T	CT	GA	GC	TC	CT	TA	CA	GT	AT	GA	CA	GA
8286	BC_40	F2	Autosomal barred	Autosomal barred	Db/db+	E*R(Fayoumi)/E*N		C	C	G	C	G	T	GC	T	CT	GA	GC	TC	CT	TA	CA	GT	AT	GA	CA	GA
8298	BC_41	F2	Autosomal barred	Autosomal barred	Db/db+	E*R(Fayoumi)/E*N		GC	CT	AG	C	AG	TC	GC	CT	CT	GA	GC	TC	CT	TA	CA	GT	AT	GA	CA	GA
8303	BC_42	F2	unclear	Autosomal barred	Db/db+	E*R(Fayoumi)/E*N		GC	CT	AG	C	AG	TC	GC	CT	CT	GA	GC	TC	CT	TA	CA	GT	AT	GA	CA	GA
8305	BC_43	F2	Autosomal barred	Autosomal barred	Db/db+	E*R(Fayoumi)/E*N		GC	CT	AG	C	AG	TC	GC	CT	CT	GA	GC	TC	CT	TA	CA	GT	AT	GA	CA	GA
8307	BC_44	F2	Autosomal barred	Autosomal barred	Db/db+	E*R(Fayoumi)/E*N		GC	CT	AG	C	AG	TC	GC	CT	CT	GA	GC	TC	CT	TA	CA	GT	AT	GA	CA	GA
8308	BC_45	F2	Autosomal barred	Autosomal barred	Db/db+	E*R(Fayoumi)/E*N		GC	CT	AG	C	AG	TC	GC	CT	CT	GA	GC	TC	CT	TA	CA	GT	AT	GA	CA	GA
8309	BC_46	F2	Autosomal barred	Autosomal barred	Db/db+	E*R(Fayoumi)/E*N		GC	CT	AG	C	AG	TC	GC	CT	CT	GA	GC	TC	CT	TA	CA	GT	AT	GA	CA	GA
8318	BC_47	F2	Autosomal barred	Autosomal barred	Db/db+	E*R(Fayoumi)/E*N		GC	CT	AG	C	AG	TC	GC	CT	CT	GA	GC	TC	CT	TA	CA	GT	AT	GA	CA	GA
8320	BC_48	F2	Autosomal barred	Autosomal barred	Db/db+	E*R(Fayoumi)/E*N		C	C	G	C	G	T	G	CT	CT	GA	GC	TC	CT	TA	CA	GT	AT	GA	CA	GA
8345	BC_49	F2	Autosomal barred	Autosomal barred	Db/db+	E*R(Fayoumi)/E*N		GC		AG	CT	AG	T	GC	CT	T	GA	GC	TC	CT	TA	CA	GT	AT	GA	CA	GA
8355	BC_50	F2	Autosomal barred	Autosomal barred	Db/db+	E*R(Fayoumi)/E*N		C	C	AG	CT	AG	T	GC	CT	T	GA	GC	TC	CT	TA	CA	GT	AT	GA	CA	GA
8356	BC_51	F2	Autosomal barred	Autosomal barred	Db/db+	E*R(Fayoumi)/E*N		GC	CT	AG	CT	AG	T	GC	CT	T	GA	GC	TC	CT	TA	CA	GT	AT	GA	CA	GA
8357	BC_52	F2	Autosomal barred	Autosomal barred	Db/db+	E*R(Fayoumi)/E*N		GC	CT	AG	CT	AG	T	GC	CT	T	GA	GC	TC	CT	TA	CA	GT	AT	GA	CA	GA
8358	BC_53	F2	Autosomal barred	Autosomal barred	Db/db+	E*R(Fayoumi)/E*N		GC	CT	AG	CT	AG	T	GC	CT	T	GA	GC	TC	CT	TA	CA	GT	AT	GA	CA	GA
8359	BC_54	F2	Autosomal barred	Autosomal barred	Db/db+	E*R(Fayoumi)/E*N		GC	CT	AG	CT	AG	T	GC	CT	T	GA	GC	TC	CT	TA	CA	GT	AT	GA	CA	GA
8360	BC_55	F2	Autosomal barred	Autosomal barred	Db/db+	E*R(Fayoumi)/E*N		GC	CT	AG	CT	AG	T	GC	CT	T	GA	GC	TC	CT	TA	CA	GT	AT	GA	CA	GA
8361	BC_65	F2	Autosomal barred	Autosomal barred	Db/db+	E*R(Fayoumi)/E*N		GC	CT	AG	CT	AG	T	GC	CT	T	GA	GC	TC	CT	TA	CA	GT	AT	GA	CA	GA
8366	BC_56	F2	Autosomal barred	Autosomal barred	Db/db+	E*R(Fayoumi)/E*N		GC	CT	AG	CT	AG	T	GC	CT	T	GA	GC	TC	CT	TA	CA	GT	AT	GA	CA	GA
8369	BC_57	F2	Autosomal barred	Autosomal barred	Db/db+	E*R(Fayoumi)/E*N		GC	CT	AG	CT	AG	T	GC	CT	T	GA	GC	TC	CT	TA	CA	GT	AT	GA	CA	GA
8382	BC_58	F2	unclear	Autosomal barred	Db/db+	E*R(Fayoumi)/E*N		GC	CT	AG	C	AG	T	GC	T	CT	GA	GC	TC	CT	TA	CA	GT	AT	GA	CA	GA
8383	BC_59	F2	Autosomal barred	Autosomal barred	Db/db+	E*R(Fayoumi)/E*N		GC	CT	AG	C	AG	T	GC	T	CT	GA	GC	TC	CT	TA	CA	GT	AT	GA	CA	GA
8395	BC_60	F2	Autosomal barred	Autosomal barred	Db/db+	E*R(Fayoumi)/E*N		GC	CT	AG	CT	AG	T	GC	CT	CT	GA	GC	TC	CT	TA	CA	GT	AT	GA	CA	GA
8410	BC_61	F2	Autosomal barred	Autosomal barred	Db/db+	E*R(Fayoumi)/E*N		GC	CT	AG	CT	AG	T	GC	CT	CT	GA	GC	TC	CT	TA	CA	GT	AT	GA	CA	GA
8426	BC_62	F2	Autosomal barred	Autosomal barred	Db/db+	E*R(Fayoumi)/E*N		GC	CT	AG	CT	AG	T	GC	CT	CT	GA	GC	TC	CT	TA	CA	GT	AT	GA	CA	GA
8427	BC_66	F2	Autosomal barred	Autosomal barred	Db/db+	E*R(Fayoumi)/E*N		GC	CT	AG	CT	AG	T	GC	CT	CT	GA	GC	TC	CT	TA	CA	GT	AT	GA	CA	GA
6767	BC_69	F2	unclear	Autosomal barred	db+/db+	E*R(Fayoumi)/E*N		GC	CT	AG	C	AG	TC	GC	CT	CT	GA	GC	TC	CT	TA	CA	GT	AT	GA	CA	GA
6816	BC_70	F2	Autosomal barred	Autosomal barred	db+/db+	E*R(Fayoumi)/E*N		GC	CT	AG	CT	AG	T	GC	CT	T	GA	GC	TC	CT	TA	CA	GT	AT	GA	CA	GA
6829	BC_71	F2	unclear	Autosomal barred	db+/db+	E*R(Fayoumi)/E*N		GC	CT	AG	C	AG	T	GC	T	CT	GA	GC	TC	CT	TA	CA	GT	AT	GA	CA	GA
6848	BC_72	F2	unclear	Autosomal barred	db+/db+	E*R(Fayoumi)/E*N		GC	CT	AG	CT	AG	T	GC	CT	CT	GA	GC	TC	CT	TA	CA	GT	AT	GA	CA	GA
8060	BC_73	F2	unclear	Autosomal barred	db+/db+	E*R(Fayoumi)/E*N		GC	CT	AG	C	AG	T	GC	T	CT	GA	GC	TC	CT	TA	CA	GT	AT	GA	CA	GA
8061	BC_74	F2	unclear	Autosomal barred	db+/db+	E*R(Fayoumi)/E*N		GC	CT	AG	C	AG	T	GC	T	CT	GA	GC	TC	CT	TA	CA	GT	AT	GA	CA	GA
8064	BC_75	F2	unclear	Autosomal barred	db+/db+	E*R(Fayoumi)/E*N		GC	CT	AG	C	AG	T	GC	T	CT	GA	GC	TC	CT	TA	CA	GT	AT	GA	CA	GA
8070	BC_76	F2	unclear	Autosomal barred	db+/db+	E*R(Fayoumi)/E*N		GC	CT	AG	C	AG	TC	GC	CT	CT	GA	GC	TC	CT	TA	CA	GT	AT	GA	CA	GA
8074	BC_77	F2	unclear	Autosomal barred	db+/db+	E*R(Fayoumi)/E*N		GC	CT	AG	C	AG	TC	GC	CT	CT	GA	GC	TC	CT	TA	CA	GT	AT	GA	CA	GA
8075	BC_78	F2	unclear	Autosomal barred	db+/db+	E*R(Fayoumi)/E*N		GC	CT	AG	C	AG	TC	GC	CT	CT	GA	GC	TC	CT	TA	CA	GT	AT	GA	CA	GA
8076	BC_79	F2	unclear	Autosomal barred	db+/db+	E*R(Fayoumi)/E*N		GC	CT	AG	C	AG	TC	GC	CT	CT	GA	GC	TC	CT	TA	CA	GT	AT	GA	CA	GA
8077	BC_67	F2	unclear	Autosomal barred	db+/db+	E*R(Fayoumi)/E*N		GC	CT	AG	C	AG	TC	GC	CT	CT	GA	GC	TC	CT	TA	CA	GT	AT	GA	CA	GA
8097	BC_68	F2	unclear	Autosomal barred	db+/db+	E*R(Fayoumi)/E*N		GC	CT	AG	C	AG	T	GC	T	CT	GA	GC	TC	CT	TA	CA	GT	AT	GA	CA	GA
8119	BC_80	F2	unclear	Autosomal barred	db+/db+	E*R(Fayoumi)/E*N		GC	CT	AG	CT	AG	T	GC	CT	T	GA	GC	TC	CT	TA	CA	GT	AT	GA	CA	GA
8156	BC_81	F2	Autosomal barred	Autosomal barred	db+/db+	E*R(Fayoumi)/E*N		GC	CT	AG	CT	AG	T	GC	CT	CT	GA	GC	TC	CT	TA	CA	GT	AT	GA	CA	GA
8166	BC_82	F2	unclear	Autosomal barred	db+/db+	E*R(Fayoumi)/E*N		GC	CT	AG	CT	AG	T	GC	CT	CT	GA	GC	TC	CT	TA	CA	GT	AT	GA	CA	GA
8175	BC_83	F2	unclear	Autosomal barred	db+/db+	E*R(Fayoumi)/E*N		GC	CT	AG	CT	AG	T	GC	CT	CT	GA	GC	TC	CT	TA	CA	GT	AT	GA	CA	GA
8284	BC_84	F2	unclear	Autosomal barred	db+/db+	E*R(Fayoumi)/E*N		GC	CT	AG	C	AG	T	GC	T	CT	GA	GC	TC	CT	TA	CA	GT	AT	GA	CA	GA
8301	BC_85	F2	unclear	Autosomal barred	db+/db+	E*R(Fayoumi)/E*N		GC	CT	AG	C	AG	TC	GC	CT	CT	GA	GC	TC	CT	TA	CA	GT	AT	GA	CA	GA
8306	BC_86	F2	Autsomal barred	Autosomal barred	db+/db+	E*R(Fayoumi)/E*N		C	CT	AG	C	AG	TC	GC	CT	CT	GA	GC	TC	CT	TA	CA	GT	AT	GA	CA	GA
8331	BC_87	F2	unclear	Autosomal barred	db+/db+	E*R(Fayoumi)/E*N		GC	CT	AG	C	AG	T	GC	T	CT	GA	GC	TC	CT	TA	CA	GT	AT	GA	CA	GA
8336	BC_88	F2	unclear	Autosomal barred	db+/db+	E*R(Fayoumi)/E*N		GC	CT	AG	CT	AG	T	GC	CT	T	GA	GC	TC	CT	TA	CA	GT	AT	GA	CA	GA
8337	BC_89	F2	unclear	Autosomal barred	db+/db+	E*R(Fayoumi)/E*N		GC	CT	AG	CT	AG	T	GC	CT	T	GA	GC	TC	CT	TA	CA	GT	AT	GA	CA	GA
8342	BC_90	F2	Autosomal barred	Autosomal barred	db+/db+	E*R(Fayoumi)/E*N		GC	CT	AG	CT	AG	T	GC	CT	T	GA	GC	TC	CT	TA	CA	GT	AT	GA	CA	GA
8351	BC_91	F2	unclear	Autosomal barred	db+/db+	E*R(Fayoumi)/E*N		GC	CT	AG	CT	AG	T	GC	CT	T	GA	GC	TC	CT	TA	CA	GT	AT	GA	CA	GA
8352	BC_92	F2	unclear	Autosomal barred	db+/db+	E*R(Fayoumi)/E*N		GC	CT	AG	CT	AG	T	GC	CT	T	GA	GC	TC	CT	TA	CA	GT	AT	GA	CA	GA
8353	BC_93	F2	unclear	Autosomal barred	db+/db+	E*R(Fayoumi)/E*N		C	C	G	C	G	T	GC	CT	T	GA	GC	TC	CT	TA	CA	GT	AT	GA	CA	GA
8365	BC_94	F2	unclear	Autosomal barred	db+/db+	E*R(Fayoumi)/E*N		GC	CT	AG	CT	AG	T	GC	CT	T	GA	GC	TC	CT	TA	CA	GT	AT	GA	CA	GA
8378	BC_95	F2	unclear	Autosomal barred	db+/db+	E*R(Fayoumi)/E*N		C	C	AG	C	AG	T	GC	T	CT	GA	GC	TC	CT	TA	CA	GT	AT	GA	CA	GA
8380	BC_96	F2	unclear	Autosomal barred	db+/db+	E*R(Fayoumi)/E*N		GC	CT	AG	C	AG	T	GC	T	CT	GA	GC	TC	CT	TA	CA	GT	AT	GA	CA	GA
8408	BC_97	F2	unclear	Autosomal barred	db+/db+	E*R(Fayoumi)/E*N		GC	CT	AG	CT	AG	T	GC	CT	CT	GA	GC	TC	CT	TA	CA	GT	AT	GA	CA	GA
8409	BC_98	F2	unclear	Autosomal barred	db+/db+	E*R(Fayoumi)/E*N		GC	CT	AG	CT	AG	T	GC	CT	CT	GA	GC	TC	CT	TA	CA	GT	AT	GA	CA	GA
8421	BC_99	F2	unclear	Autosomal barred	db+/db+	E*R(Fayoumi)/E*N		GC	CT	AG	CT	AG	T	GC	CT	CT	GA	GC	TC	CT	TA	CA	GT	AT	GA	CA	GA
8422	BC_100	F2	unclear	Autosomal barred	db+/db+	E*R(Fayoumi)/E*N		C	C	G	C	G	T	G	T	T	A	GC	TC	CT	TA	CA	GT	AT	GA	CA	GA
8423	BC_101	F2	unclear	Autosomal barred	db+/db+	E*R(Fayoumi)/E*N		GC	CT	AG	CT	AG	T	GC	CT	CT	GA	GC	TC	CT	TA	CA	GT	AT	GA	CA	GA
8425	BC_102	F2	unclear	Autosomal barred	db+/db+	E*R(Fayoumi)/E*N		GC	CT	AG	CT	AG	T	GC	CT	CT	GA	GC	TC	CT	TA	CA	GT	AT	GA	CA	GA
6753	BC_103	F2	Autosomal barred	unclear	Db/db+	E*R(Fayoumi)/E*N		GC	CT	AG	C	AG	T	GC	T	CT	GA	GC	TC	CT	TA	CA	GT	AT	GA	CA	GA
8302	BC_104	F2	unclear	unclear	Db/db+	E*R(Fayoumi)/E*N		GC	CT	AG	C	AG	TC	GC	CT	CT	GA	GC	TC	CT	TA	CA	GT	AT	GA	CA	GA
8343	BC_105	F2	Autosomal barred	unclear	Db/db+	E*R(Fayoumi)/E*N		GC	CT	AG	CT	AG	T	GC	CT	T	GA	GC	TC	CT	TA	CA	GT	AT	GA	CA	GA
8381	BC_106	F2	unclear	unclear	db+/db+	E*R(Fayoumi)/E*N		GC	CT	AG	C	AG	T	GC	T	CT	GA	GC	TC	CT	TA	CA	GT	AT	GA	CA	GA
8420	BC_107	F2	unclear	unclear	db+/db+	E*R(Fayoumi)/E*N		GC	CT	AG	CT	AG	T	GC	CT	CT	GA	GC	TC	CT	TA	CA	GT	AT	GA	CA	GA
6760	BC_108	F2	unclear	unclear	db+/db+	E*R(Fayoumi)/E*N		GC	CT	AG	C	AG	TC	GC	CT	CT	GA	GC	TC	CT	TA	CA	GT	AT	GA	CA	GA
6768	BC_109	F2	unclear	unclear	db+/db+	E*R(Fayoumi)/E*N		GC	CT	AG	C	AG	TC	GC	CT	CT	GA	GC	TC	CT	TA	CA	GT	AT	GA	CA	GA
6769	BC_110	F2	unclear	unclear	db+/db+	E*R(Fayoumi)/E*N		GC	CT	AG	C	AG	TC	GC	CT	CT	GA	GC	TC	CT	TA	CA	GT	AT	GA	CA	GA
6789	BC_111	F2	unclear	unclear	db+/db+	E*R(Fayoumi)/E*N		GC	CT	AG	C	AG	T	GC	T	CT	GA	GC	TC	CT	TA	CA	GT	AT	GA	CA	GA
6804	BC_112	F2	unclear	unclear	db+/db+	E*R(Fayoumi)/E*N		GC	CT	AG	CT	AG	T	GC	CT	T	GA	GC	TC	CT	TA	CA	GT	AT	GA	CA	GA
6818	BC_113	F2	unclear	unclear	db+/db+	E*R(Fayoumi)/E*N		C	C	AG	CT	AG	T	GC	CT	T	GA	GC	TC	CT	TA	CA	GT	AT	GA	CA	GA
6819	BC_114	F2	unclear	unclear	db+/db+	E*R(Fayoumi)/E*N		GC	CT	AG	CT	AG	T	GC	CT	T	GA	GC	TC	CT	TA	CA	GT	AT	GA	CA	GA
6827	BC_115	F2	unclear	unclear	db+/db+	E*R(Fayoumi)/E*N		GC	CT	AG	C	AG	T	GC	T	CT	GA	GC	TC	CT	TA	CA	GT	AT	GA	CA	GA
6849	BC_116	F2	unclear	unclear	db+/db+	E*R(Fayoumi)/E*N		GC	CT	AG	CT	AG	T	GC	CT	CT	GA	GC	TC	CT	TA	CA	GT	AT	GA	CA	GA
8089	BC_118	F2	unclear	unclear	db+/db+	E*R(Fayoumi)/E*N		GC	CT	AG	C	AG	TC	GC	CT	CT	GA	GC	TC	CT	TA	CA	GT	AT	GA	CA	GA
8107	BC_119	F2	Autosomal barred	unclear	db+/db+	E*R(Fayoumi)/E*N		GC	CT	AG	CT	AG	T	GC	CT	T	GA	GC	TC	CT	TA	CA	GT	AT	GA	CA	GA
8154	BC_120	F2	unclear	unclear	db+/db+	E*R(Fayoumi)/E*N		C	C	G	CT	AG	T	GC	CT	CT	GA	GC	TC	CT	TA	CA	GT	AT	GA	CA	GA
8281	BC_121	F2	unclear	unclear	db+/db+	E*R(Fayoumi)/E*N		GC	CT	AG	C	AG	T	GC	T	CT	GA	GC	TC	CT	TA	CA	GT	AT	GA	CA	GA
8283	BC_122	F2	unclear	unclear	db+/db+	E*R(Fayoumi)/E*N		GC	CT	AG	C	AG	T	GC	T	CT	GA	GC	TC	CT	TA	CA	GT	AT	GA	CA	GA
8294	BC_123	F2	unclear	unclear	db+/db+	E*R(Fayoumi)/E*N		GC	CT	AG	C	AG	TC	GC	CT		GA	GC	TC	CT	TA	CA	GT	AT	GA	CA	GA
8321	BC_124	F2	unclear	unclear	db+/db+	E*R(Fayoumi)/E*N	G	C	C	G	C	G	TC	GC	CT	CT	GA	GC	TC	CT	TA	CA	GT	AT	GA	CA	GA
8340	BC_125	F2	unclear	unclear	db+/db+	E*R(Fayoumi)/E*N		GC	CT	AG	CT	AG	T	GC	CT	T	GA	GC	TC	CT	TA	CA	GT	AT	GA	CA	GA
8341	BC_126	F2	unclear	unclear	db+/db+	E*R(Fayoumi)/E*N		GC	CT	AG	CT	AG	T	GC	CT	T	GA	GC	TC	CT	TA	CA	GT	AT	GA	CA	GA
8379	BC_127	F2	unclear	unclear	db+/db+	E*R(Fayoumi)/E*N		GC	CT	AG	C	AG	T	GC	T	CT	GA	GC	TC	CT	TA	CA	GT	AT	GA	CA	GA
8393	BC_128	F2	unclear	unclear	db+/db+	E*R(Fayoumi)/E*N		GC	CT	AG	CT	AG	T	GC	CT	CT	GA	GC	TC	CT	TA	CA	GT	AT	GA	CA	GA
8394	BC_129	F2	unclear	unclear	db+/db+	E*R(Fayoumi)/E*N		GC	CT	AG	CT	AG	T	GC	CT	CT	GA	GC	TC	CT	TA	CA	GT	AT	GA	CA	GA
8407	BC_130	F2	unclear	unclear	db+/db+	E*R(Fayoumi)/E*N		C	C	G	C	AG	T	GC	CT	CT	GA	GC	TC	CT	TA	CA	GT	AT	GA	CA	GA
6850	BC_117	F2	unclear	unclear	db+/db+	E*R(Fayoumi)/E*N		GC	CT	AG	CT	AG	T	GC	CT	CT	GA	GC		CT	TA	CA	GT	AT	GA	CA	GA
8396	BC_131	F2	Autosomal barred	unclear_RB	Db/db+	E*R(Fayoumi)/E*N		GC	CT	AG	CT	AG	T	GC	CT	CT	GA	GC	TC	CT	TA	CA	GT	AT	GA	CA	GA	1
6852	BC_132	F2	Autosomal barred	unclear_RB	Db/db+	E*R(Fayoumi)/E*N		GC	CT	AG	CT	AG	T	GC	CT	CT	GA	GC	TC	CT	TA	CA	GT	AT	GA	CA	GA	2
8068	BC_133	F2	Autosomal barred	unclear_RB	Db/db+	E*R(Fayoumi)/E*N		GC	CT	AG	C	AG	TC	GC	CT	CT	GA	GC	TC	CT	TA	CA	GT	AT	GA	CA	GA	3
6752	BC_134	F2	unclear	unclear_RB	db+/db+	E*R(Fayoumi)/E*N		GC	CT	AG	C	AG	T	GC	T	CT	GA	GC	TC	CT	TA	CA	GT	AT	GA	CA	GA	4
6761	BC_135	F2	unclear	unclear_RB	db+/db+	E*R(Fayoumi)/E*N		GC	CT	AG	C	AG	TC	GC	CT	CT	GA	GC	TC	CT	TA	CA	GT	AT	GA	CA	GA	5
6770	BC_136	F2	unclear	unclear_RB	db+/db+	E*R(Fayoumi)/E*N		GC	CT	AG	C	AG	TC	GC	CT	CT	GA	GC	TC	CT	TA	CA	GT	AT	GA	CA	GA	6
6778	BC_137	F2	unclear	unclear_RB	db+/db+	E*R(Fayoumi)/E*N		GC	CT	AG	C	AG	TC	GC	CT	CT	GA	GC	TC	CT	TA	CA	GT	AT	GA	CA	GA	7
6780	BC_138	F2	unclear	unclear_RB	db+/db+	E*R(Fayoumi)/E*N		GC	CT	AG	C	AG	TC	GC	CT	CT	GA	GC	TC	CT	TA	CA	GT	AT	GA	CA	GA	8
6837	BC_139	F2	unclear	unclear_RB	db+/db+	E*R(Fayoumi)/E*N		C	C	G	C	G	T	GC	CT	CT	GA	GC	TC	CT	TA	CA	GT	AT	GA	CA	GA	9
6839	BC_140	F2	unclear	unclear_RB	db+/db+	E*R(Fayoumi)/E*N		GC	CT	AG	CT	AG	T	GC	CT	CT	GA	GC	TC	CT	TA	CA	GT	AT	GA	CA	GA	10
8319	BC_141	F2	unclear	unclear_RB	db+/db+	E*R(Fayoumi)/E*N		C	C	G	C	AG	TC	GC	CT	CT	GA	GC	TC	CT	TA	CA	GT	AT	GA	CA	GA	11
8335	BC_142	F2	unclear	unclear_RB	db+/db+	E*R(Fayoumi)/E*N		GC	CT	AG	CT	AG	T	GC	CT	T	GA	GC	TC	CT	TA	CA	GT	AT	GA	CA	GA	12
8354	BC_143	F2	unclear	unclear_RB	db+/db+	E*R(Fayoumi)/E*N		GC	CT	AG	CT	AG	T	GC	CT	T	GA	GC	TC	CT	TA	CA	GT	AT	GA	CA	GA	13
8368	BC_144	F2	unclear	unclear_RB	db+/db+	E*R(Fayoumi)/E*N		GC	CT	AG	CT	AG	T	GC	CT	T	GA	GC	TC	CT	TA	CA	GT	AT	GA	CA	GA	14
8106	BC_145	F2	Autosomal barred	unclear_RB	db+/db+	E*R(Fayoumi)/E*N		GC	CT	AG	CT	AG	T	GC	CT	T	GA	GC	TC	CT	TA	CA	GT	AT	GA	CA	GA	15
8296	BC_146	F2	unclear	unclear_RB	db+/db+	E*R(Fayoumi)/E*N		GC	CT	AG	C	AG	TC	GC	CT	CT	GA	GC	TC	CT	TA	CA	GT	AT	GA	CA	GA	16
8338	BC_147	F2	unclear	unclear_RB	db+/db+	E*R(Fayoumi)/E*N		GC	CT	AG	CT	AG	T	GC	CT	T	GA	GC	TC	CT	TA	CA	GT	AT	GA	CA	GA	17
8344	BC_148	F2	unclear	unclear_RB	db+/db+	E*R(Fayoumi)/E*N		GC	CT	AG	CT	AG	T	GC	CT	T	GA	GC	TC	CT	TA	CA	GT	AT	GA	CA	GA	18
6805	BC_149	F2	unclear	unclear_RB	db+/db+	E*R(Fayoumi)/E*N		GC	CT	AG	CT	AG	T	GC	CT	T	GA	GC	TC	CT	TA	CA	GT	AT	GA	CA	GA	19
6817	BC_150	F2	Autosomal barred	unclear_RB	db+/db+	E*R(Fayoumi)/E*N		C	C	G	C	G	T	GC	CT	T	GA	GC	TC	CT	TA	CA	GT	AT	GA	CA	GA	20
6838	BC_151	F2	Autosomal barred	unclear_RB	db+/db+	E*R(Fayoumi)/E*N		C	C	G	C	G	T	GC	CT	CT	GA	GC	TC	CT	TA	CA	GT	AT	GA	CA	GA	21
6840	BC_152	F2	Autosomal barred	unclear_RB	db+/db+	E*R(Fayoumi)/E*N		GC	CT	AG	CT	AG	T	GC	CT	CT	GA	GC	TC	CT	TA	CA	GT	AT	GA	CA	GA	22
8087	BC_153	F2	unclear	unclear_RB	db+/db+	E*R(Fayoumi)/E*N		GC	CT	AG	C	AG	TC	GC	CT	CT	GA	GC	TC	CT	TA	CA	GT	AT	GA	CA	GA	23
8088	BC_154	F2	unclear	unclear_RB	db+/db+	E*R(Fayoumi)/E*N		GC	CT	AG	C	AG	TC	GC	CT	CT	GA	GC	TC	CT	TA	CA	GT	AT	GA	CA	GA	24
8131	BC_155	F2	unclear	unclear_RB	db+/db+	E*R(Fayoumi)/E*N		C	C	G	C	G	T	GC	CT	T	GA	GC	TC	CT	TA	CA	GT	AT	GA	CA	GA	25
8140	BC_159	F2	unclear	unclear_RB	db+/db+	E*R(Fayoumi)/E*N		GC	CT	AG	C	AG	T	GC	T	CT	GA	GC	TC	CT	TA	CA	GT	AT	GA	CA	GA	26
8142	BC_156	F2	unclear	unclear_RB	db+/db+	E*R(Fayoumi)/E*N		GC	CT	AG	C	AG	T	GC	T	CT	GA	GC	TC	CT	TA	CA	GT	AT	GA	CA	GA	27
8167	BC_157	F2	Autosomal barred	unclear_RB	db+/db+	E*R(Fayoumi)/E*N		GC	CT	AG	CT	AG	T	GC	CT	CT	GA	GC	TC	CT	TA	CA	GT	AT	GA	CA	GA	28
8177	BC_158	F2	unclear	unclear_RB	db+/db+	E*R(Fayoumi)/E*N		C	C	G	CT	AG	T	GC	CT	CT	GA	GC	TC	CT	TA	CA	GT	AT	GA	CA	GA	29
6755	BC_160	F2	wild-type	wild-type	Db/db+	E*N/E*N		C	C	G	C	G	T	G	T	T	A	C	C	T	T	C	G	T	A	A	G
6757	BC_251	F2	wild-type	wild-type	Db/db+	E*N/E*N		C	C	G	C	G	T	G	T	T	A	C	C	T	T	C	G	T	A	A	G
6758	BC_162	F2	wild-type	wild-type	Db/db+	E*N/E*N		C	C	G	C	G	T	G	T	T	A	C	C	T	T	C	G	T	A	A	G
6759	BC_163	F2	wild-type	wild-type	Db/db+	E*N/E*N		C	C	G	C	G	T	G	T	T	A	C	C	T	T	C	G	T	A	A	G
6764	BC_164	F2	wild-type	wild-type	Db/db+	E*N/E*N	G	C	C	G	C	G	T	G	T	T	A	C	C	T	T	C	G	T	A	A	G
6765	BC_165	F2	wild-type	wild-type	Db/db+	E*N/E*N		C	C	G	C	G	T	G	T	T	A	C	C	T	T	C	G	T	A	A	G
6776	BC_166	F2	wild-type	wild-type	Db/db+	E*N/E*N		C	C	G	C	G	T	G	T	T	A	C	C	T	T	C	G	T	A	A	G
6784	BC_167	F2	wild-type	wild-type	Db/db+	E*N/E*N		C	C	G	C	G	T	G	T	T	A	C	C	T	T	C	G	T	A	A	G
6786	BC_168	F2	wild-type	wild-type	Db/db+	E*N/E*N		C	C	G	C	G	T	G	T	T	A	C	C	T	T	C	G	T	A	A	G
6790	BC_169	F2	wild-type	wild-type	Db/db+	E*N/E*N		C	C	G	C	G	T	G	T	T	A	C	C	T	T	C	G	T	A	A	G
6791	BC_170	F2	wild-type	wild-type	Db/db+	E*N/E*N		C	C	G	C	G	T	G	T	T	A	C	C	T	T	C	G	T	A	A	G
6792	BC_171	F2	wild-type	wild-type	Db/db+	E*N/E*N		C	C	G	C	G	T	G	T	T	A	C	C	T	T	C	G	T	A	A	G
6793	BC_172	F2	wild-type	wild-type	Db/db+	E*N/E*N		C	C	G	C	G	T	G	T	T	A	C	C	T	T	C	G	T	A	A	G
6794	BC_173	F2	wild-type	wild-type	Db/db+	E*N/E*N		GC	CT	AG	C	AG	T	GC	T	T	A	C	C	T	T	C	G	T	A	A	G
6802	BC_174	F2	wild-type	wild-type	Db/db+	E*N/E*N		C	C	G	C	G	T	G	T	T	A	C	C	T	T	C	G	T	A	A	G
6806	BC_175	F2	wild-type	wild-type	Db/db+	E*N/E*N		C	C	G	C	G	T	G	T	T	A	C	C	T	T	C	G	T	A	A	G
6807	BC_176	F2	wild-type	wild-type	Db/db+	E*N/E*N		C	C	G	C	G	T	G	T	T	A	C	C	T	T	C	G	T	A	A	G
6808	BC_177	F2	wild-type	wild-type	Db/db+	E*N/E*N		C	C	G	C	G	T	G	T	T	A	C	C	T	T	C	G	T	A	A	G
6809	BC_178	F2	wild-type	wild-type	Db/db+	E*N/E*N		C	C	G	C	G	T	G	T	T	A	C	C	T	T	C	G	T	A	A	G
6810	BC_179	F2	wild-type	wild-type	Db/db+	E*N/E*N		C	C	G	C	G	T	G	T	T	A	C	C	T	T	C	G	T	A	A	G
6811	BC_180	F2	wild-type	wild-type	Db/db+	E*N/E*N		GC	CT	AG	CT	G	T	G	T	T	A	C	C	T	T	C	G	T	A	A	G
6812	BC_181	F2	wild-type	wild-type	Db/db+	E*N/E*N		C	C	G	C	G	T	G	T	T	A	C	C	T	T	C	G	T	A	A	G
6813	BC_182	F2	wild-type	wild-type	Db/db+	E*N/E*N		C	C	G	C	G	T	G	T	T	A	C	C	T	T	C	G	T	A	A	G
6814	BC_252	F2	wild-type	wild-type	Db/db+	E*N/E*N		GC	CT	AG	CT	AG	T	GC	CT	T	A	C	C	T	T	C	G	T	A	A	G
6815	BC_183	F2	wild-type	wild-type	Db/db+	E*N/E*N		C	C	G	C	G	T	G	T	T	A	C	C	T	T	C	G	T	A	A	G
6820	BC_184	F2	wild-type	wild-type	Db/db+	E*N/E*N		C	C	G	C	G	T	G	T	T	A	C	C	T	T	C	G	T	A	A	G
6824	BC_185	F2	wild-type	wild-type	Db/db+	E*N/E*N		C	C	G	C	G	T	G	T	T	A	C	C	T	T	C	G	T	A	A	G
6825	BC_186	F2	wild-type	wild-type	Db/db+	E*N/E*N		C	C	G	C	G	T	G	T	T	A	C	C	T	T	C	G	T	A	A	G
6831	BC_187	F2	wild-type	wild-type	Db/db+	E*N/E*N		C	C	G	C	G	T	G	T	T	A	C	C	T	T	C	G	T	A	A	G
6833	BC_188	F2	wild-type	wild-type	Db/db+	E*N/E*N		C	C	G	C	G	T	G	T	T	A	C	C	T	T	C	G	T	A	A	G
6835	BC_189	F2	wild-type	wild-type	Db/db+	E*N/E*N		GC	CT	AG	C	AG	T	G	T	T	A	C	C	T	T	C	G	T	A	A	G
6836	BC_190	F2	wild-type	wild-type	Db/db+	E*N/E*N		C	C	G	C	G	T	G	T	T	A	C	C	T	T	C	G	T	A	A	G
6842	BC_191	F2	wild-type	wild-type	Db/db+	E*N/E*N		C	C	G	C	G	T	G	T	T	A	C	C	T	T	C	G	T	A	A	G
6844	BC_192	F2	wild-type	wild-type	Db/db+	E*N/E*N		C	C	G	C	G	T	G	T	T	A	C	C	T	T	C	G	T	A	A	G
6845	BC_193	F2	wild-type	wild-type	Db/db+	E*N/E*N		C		G	C	G	T	G	T	T	A	C	C	T	T	C	G	T	A	A	G
6846	BC_194	F2	wild-type	wild-type	Db/db+	E*N/E*N		GC	CT	AG	CT	AG	T	G	T	T	A	C	C	T	T	C	G	T	A	A	G
6855	BC_195	F2	wild-type	wild-type	Db/db+	E*N/E*N		C	C	G	C	G	T	G	T	T	A	C	C	T	T	C	G	T	A	A	G
6858	BC_196	F2	wild-type	wild-type	Db/db+	E*N/E*N		C	C	G	C	G	T	G	T	T	A	C	C	T	T	C	G	T	A	A	G
6864	BC_197	F2	wild-type	wild-type	Db/db+	E*N/E*N		C	C	G	C	G	T	G	T	T	A	C	C	T	T	C	G	T	A	A	G
6867	BC_198	F2	wild-type	wild-type	Db/db+	E*N/E*N		GC	CT	AG	CT	AG	T	GC	CT	CT	GA	C	C	T	T	C	G	T	A	A	G
8057	BC_199	F2	wild-type	wild-type	Db/db+	E*N/E*N		C	C	G	C	G	T	G	T	T	A	C	C	T	T	C	G	T	A	A	G
8079	BC_200	F2	wild-type	wild-type	Db/db+	E*N/E*N		C	C	G	C	G	T	G	T	T	A	C	C	T	T	C	G	T	A	A	G
8080	BC_201	F2	wild-type	wild-type	Db/db+	E*N/E*N		C	C	G	C	G	T	G	T	T	A	C	C	T	T	C	G	T	A	A	G
8094	BC_202	F2	wild-type	wild-type	Db/db+	E*N/E*N		C	C	G	C	G	T	G	T	T	A	C	C	T	T	C	G	T	A	A	G
8095	BC_203	F2	wild-type	wild-type	Db/db+	E*N/E*N		C	C	G	C	G	T	G	T	T	A	C	C	T	T	C	G	T	A	A	G
8098	BC_253	F2	wild-type	wild-type	Db/db+	E*N/E*N		C	C	G	C	G	T	G	T	T	A	C	C	T	T	C	G	T	A	A	G
8101	BC_204	F2	wild-type	wild-type	Db/db+	E*N/E*N		C	C	G	C	G	T	G	T	T	A	C	C	T	T	C	G	T	A	A	G
8115	BC_205	F2	wild-type	wild-type	Db/db+	E*N/E*N		C	C	G	C	G	T	G	T	T	A	C	C	T	T	C	G	T	A	A	G
8116	BC_206	F2	wild-type	wild-type	Db/db+	E*N/E*N		C	C	G	C	G	T	G	T	T	A	C	C	T	T	C	G	T	A	A	G
8117	BC_207	F2	wild-type	wild-type	Db/db+	E*N/E*N		C	C	G	C	G	T	G	T	T	A	C	C	T	T	C	G	T	A	A	G
8118	BC_208	F2	wild-type	wild-type	Db/db+	E*N/E*N		C	C	G	C	G	T	G	T	T	A	C	C	T	T	C	G	T	A	A	G
8123	BC_209	F2	wild-type	wild-type	Db/db+	E*N/E*N		GC	CT	AG	C	G	T	G	T	T	A	C	C	T	T	C	G	T	A	A	G
8125	BC_254	F2	wild-type	wild-type	Db/db+	E*N/E*N		GC	CT	AG	CT	AG	T	G	T	T	A	C	C	T	T	C	G	T	A	A	G
8133	BC_210	F2	wild-type	wild-type	Db/db+	E*N/E*N		C	C	G	C	G	T	G	T	T	A	C	C	T	T	C	G	T	A	A	G
8137	BC_211	F2	wild-type	wild-type	Db/db+	E*N/E*N		C	C	G	C	G	T	G	T	T	A	C	C	T	T	C	G	T	A	A	G
8138	BC_255	F2	wild-type	wild-type	Db/db+	E*N/E*N		C	C	G	C	G	T	G	T	T	A	C	C	T	T	C	G	T	A	A	G
8145	BC_212	F2	wild-type	wild-type	Db/db+	E*N/E*N		C	C	G	C	G	T	G	T	T	A	C	C	T	T	C	G	T	A	A	G
8146	BC_213	F2	wild-type	wild-type	Db/db+	E*N/E*N		C	C	G	C	G	T	G	T	T	A	C	C	T	T	C	G	T	A	A	G
8147	BC_260	F2	wild-type	wild-type	Db/db+	E*N/E*N		C	C	G	C	G	T	G	T	T	A	C	C	T	T	C	G	T	A	A	G
8149	BC_214	F2	wild-type	wild-type	Db/db+	E*N/E*N		C	C	G	C	G	T	G	T	T	A	C	C	T	T	C	G	T	A	A	G
8150	BC_215	F2	wild-type	wild-type	Db/db+	E*N/E*N		GC	CT	AG	C	AG	T	G	T	T	A	C	C	T	T	C	G	T	A	A	G
8151	BC_216	F2	wild-type	wild-type	Db/db+	E*N/E*N		C	C	G	C	G	T	G	T	T	A	C	C	T	T	C	G	T	A	A	G
8153	BC_217	F2	wild-type	wild-type	Db/db+	E*N/E*N		C	C	G	C	G	T	G	T	T	A	C	C	T	T	C	G	T	A	A	G
8160	BC_256	F2	wild-type	wild-type	Db/db+	E*N/E*N		C	C	G	C	G	T	G	T	T	A	C	C	T	T	C	G	T	A	A	G
8162	BC_218	F2	wild-type	wild-type	Db/db+	E*N/E*N		C	C	G	C	G	T	G	T	T	A	C	C	T	T	C	G	T	A	A	G
8164	BC_219	F2	wild-type	wild-type	Db/db+	E*N/E*N		C	C	G	C	G	T	G	T	T	A	C	C	T	T	C	G	T	A	A	G
8169	BC_220	F2	wild-type	wild-type	Db/db+	E*N/E*N		C	C	G	C	G	T	G	T	T	A	C	C	T	T	C	G	T	A	A	G
8170	BC_221	F2	wild-type	wild-type	Db/db+	E*N/E*N		GC	CT	AG	CT	AG	T	GC	CT	CT	A	C	C	T	T	C	G	T	A	A	G
8172	BC_222	F2	wild-type	wild-type	Db/db+	E*N/E*N		C	C	G	C	G	T	G	T	T	A	C	C	T	T	C	G	T	A	A	G
8174	BC_223	F2	wild-type	wild-type	Db/db+	E*N/E*N		C	C	G	C	G	T	G	T	T	A	C	C	T	T	C	G	T	A	A	G
8182	BC_224	F2	wild-type	wild-type	Db/db+	E*N/E*N		C	C	G	C	G	T	G	T	T	A	C	C	T	T	C	G	T	A	A	G
8183	BC_225	F2	wild-type	wild-type	Db/db+	E*N/E*N		C	C	G	C	G	T	G	T	T	A	C	C	T	T	C	G	T	A	A	G
8184	BC_226	F2	wild-type	wild-type	Db/db+	E*N/E*N		C	C	G	C	G	T	G	T	T	A	C	C	T	T	C	G	T	A	A	G
8185	BC_227	F2	wild-type	wild-type	Db/db+	E*N/E*N		C	C	G	C	G	T	G	T	T	A	C	C	T	T	C	G	T	A	A	G
8289	BC_261	F2	wild-type	wild-type	Db/db+	E*N/E*N		C	C	G	C	G	T	G	T	T	A	C	C	T	T	C	G	T	A	A	G
8293	BC_228	F2	wild-type	wild-type	Db/db+	E*N/E*N		C	C	G	C	G	T	G	T	T	A	C	C	T	T	C	G	T	A	A	G
8299	BC_229	F2	wild-type	wild-type	Db/db+	E*N/E*N		C	C	G	C	G	T	G	T	T	A	C	C	T	T	C	G	T	A	A	G
8310	BC_230	F2	wild-type	wild-type	Db/db+	E*N/E*N		C	C	G	C	G	T	G	T	T	A	C	C	T	T	C	G	T	A	A	G
8311	BC_231	F2	wild-type	wild-type	Db/db+	E*N/E*N		C	C	G	C	G	T	G	T	T	A	C	C	T	T	C	G	T	A	A	G
8312	BC_232	F2	wild-type	wild-type	Db/db+	E*N/E*N		C	C	G	C	G	T	G	T	T	A	C	C	T	T	C	G	T	A	A	G
8315	BC_233	F2	wild-type	wild-type	Db/db+	E*N/E*N		GC	CT	AG	C	AG	TC	G	T	T	A	C	C	T	T	C	G	T	A	A	G
8327	BC_234	F2	wild-type	wild-type	Db/db+	E*N/E*N		GC	CT	AG	C	AG	T	G	T	T	A	C	C	T	T	C	G	T	A	A	G
8328	BC_235	F2	wild-type	wild-type	Db/db+	E*N/E*N		C	C	G	C	G	T	G	T	T	A	C	C	T	T	C	G	T	A	A	G
8332	BC_236	F2	wild-type	wild-type	Db/db+	E*N/E*N		C	C	G	C	G	T	G	T	T	A	C	C	T	T	C	G	T	A	A	G
8349	BC_237	F2	wild-type	wild-type	Db/db+	E*N/E*N		GC	CT	AG	CT	AG	T	GC	CT	T	GA	C	C	T	T	C	G	T	A	A	G
8376	BC_238	F2	wild-type	wild-type	Db/db+	E*N/E*N	G	C	C	G	C	G	T	G	T	T	A	C	C	T	T	C	G	T	A	A	G
8388	BC_239	F2	wild-type	wild-type	Db/db+	E*N/E*N		C	C	G	C	G	T	G	T	T	A	C	C	T	T	C	G	T	A	A	G
8391	BC_240	F2	wild-type	wild-type	Db/db+	E*N/E*N		GC	C	G	C	G	T	G	T	T	A	C	C	T	T	C	G	T	A	A	G
8411	BC_241	F2	wild-type	wild-type	Db/db+	E*N/E*N		C	C	G	C	G	T	G	T	T	A	C	C	T	T	C	G	T	A	A	G
8412	BC_242	F2	wild-type	wild-type	Db/db+	E*N/E*N		C	C	G	C	G	T	G	T	T	A	C	C	T	T	C	G	T	A	A	G
8413	BC_243	F2	wild-type	wild-type	Db/db+	E*N/E*N		C	C	G	C	G	T	G	T	T	A	C	C	T	T	C	G	T	A	A	G
8414	BC_244	F2	wild-type	wild-type	Db/db+	E*N/E*N		GC	CT	AG	CT	AG	T	GC	CT	T	A	C	C	T	T	C	G	T	A	A	G
8415	BC_245	F2	wild-type	wild-type	Db/db+	E*N/E*N		GC	CT	G	C	G	T	G	T	T	A	C	C	T	T	C	G	T	A	A	G
8416	BC_246	F2	wild-type	wild-type	Db/db+	E*N/E*N		C	C	G	C	G	T	G	T	T	A	C	C	T	T	C	G	T	A	A	G
8429	BC_247	F2	wild-type	wild-type	Db/db+	E*N/E*N		C	C	G	C	G	T	G	T	T	A	C	C	T	T	C	G	T	A	A	G
8431	BC_248	F2	wild-type	wild-type	Db/db+	E*N/E*N		C	C	G	C	G	T	G	T	T	A	C	C	T	T	C	G	T	A	A	G
8432	BC_249	F2	wild-type	wild-type	Db/db+	E*N/E*N		C	C	G	C	G	T	G	T	T	A	C	C	T	T	C	G	T	A	A	G
8433	BC_250	F2	wild-type	wild-type	Db/db+	E*N/E*N		C	C	G	C	G	T	G	T	T	A	C	C	T	T	C	G	T	A	A	G
8435	BC_257	F2	wild-type	wild-type	Db/db+	E*N/E*N		GC	CT	AG	CT	AG	T	G	T	T	A	C	C	T	T	C	G	T	A	A	G
6775	BC_258	F2	wild-type	wild-type	Db/db+	E*N/E*N			C		C	G	T					C		T	T	C	G	T	A		G
8127	BC_259	F2	wild-type	wild-type	Db/db+	E*N/E*N		C	C	G	C	G	T	G	T	T	A	C	C	T	T	C	G	T	A	A	G
8081	BC_161	F2	wild-type	wild-type	Db/db+	E*N/E*N		C	C	G	C	G	T	G	T	T	A	C	C	T	T	C	G	T	A	A	G
8402	BC_270	F2	wild-type	wild-type	db+/db+	E*N/E*N		C	C	G	C	G	T	G	T	T	A	C	C	T	T	C	G	T	A	A	G
8417	BC_271	F2	wild-type	wild-type	db+/db+	E*N/E*N		C	C	G	C	G	T	G	T	T	A	C	C	T	T	C	G	T	A	A	G
6754	BC_272	F2	wild-type	wild-type	db+/db+	E*N/E*N		C	C	G	C	G	T	G	T	T	A	C	C	T	T	C	G	T	A	A	G
6756	BC_273	F2	wild-type	wild-type	db+/db+	E*N/E*N		C	C	G	C	G	T	G	T	T	A	C	C	T	T	C	G	T	A	A	G
6762	BC_274	F2	wild-type	wild-type	db+/db+	E*N/E*N		C	C	G	C	G	T	G	T	T	A	C	C	T	T	C	G	T	A	A	G
6763	BC_275	F2	wild-type	wild-type	db+/db+	E*N/E*N		C	C	G	C	G	T	G	T	T	A	C	C	T	T	C	G	T	A	A	G
6774	BC_276	F2	wild-type	wild-type	db+/db+	E*N/E*N		C	C	G	C	G	T	G	T	T	A	C	C	T	T	C	G	T	A	A	G
6782	BC_277	F2	wild-type	wild-type	db+/db+	E*N/E*N		C	C	G	C	G	T	G	T	T	A	C	C	T	T	C	G	T	A	A	G
6783	BC_278	F2	wild-type	wild-type	db+/db+	E*N/E*N		GC	CT	AG	C	AG	T	G	T	T	A	C	C	T	T	C	G	T	A	A	G
6785	BC_279	F2	wild-type	wild-type	db+/db+	E*N/E*N		C	C	G	C	G	T	G	T	T	A	C	C	T	T	C	G	T	A	A	G
6795	BC_262	F2	wild-type	wild-type	db+/db+	E*N/E*N		GC	CT	AG	C	AG	T	GC	T	T	A	C	C	T	T	C	G	T	A	A	G
6803	BC_263	F2	wild-type	wild-type	db+/db+	E*N/E*N		C	C	G	C	G	T	G	T	T	A	C	C	T	T	C	G	T	A	A	G
6821	BC_280	F2	wild-type	wild-type	db+/db+	E*N/E*N		C	C	G	C	G	T	G	T	T	A	C	C	T	T	C	G	T	A	A	G
6822	BC_281	F2	wild-type	wild-type	db+/db+	E*N/E*N		C	C	G	C	G	T	G	T	T	A	C	C	T	T	C	G	T	A	A	G
6823	BC_282	F2	wild-type	wild-type	db+/db+	E*N/E*N		GC	CT	AG	CT	AG	T	G	T	T	A	C	C	T	T	C	G	T	A	A	G
6826	BC_283	F2	wild-type	wild-type	db+/db+	E*N/E*N		GC	CT	AG	CT	AG	T	G	T	T	A	C	C	T	T	C	G	T	A	A	G
6832	BC_284	F2	wild-type	wild-type	db+/db+	E*N/E*N		C	C	G	C	G	T	G	T	T	A	C	C	T	T	C	G	T	A	A	G
6834	BC_285	F2	wild-type	wild-type	db+/db+	E*N/E*N		C	C	G	C	G	T	G	T	T	A	C	C	T	T	C	G	T	A	A	G
6841	BC_286	F2	wild-type	wild-type	db+/db+	E*N/E*N		C	C	G	C	G	T	G	T	T	A	C	C	T	T	C	G	T	A	A	G
6843	BC_287	F2	wild-type	wild-type	db+/db+	E*N/E*N		C	C	G	C	G	T	G	T	T	A	C	C	T	T	C	G	T	A	A	G
6856	BC_288	F2	wild-type	wild-type	db+/db+	E*N/E*N		C	C	G	C	G	T	G	T	T	A	C	C	T	T	C	G	T	A	A	G
6857	BC_289	F2	wild-type	wild-type	db+/db+	E*N/E*N		GC	CT	AG	C	G	T	G	T	T	A	C	C	T	T	C	G	T	A	A	G
6865	BC_290	F2	wild-type	wild-type	db+/db+	E*N/E*N		C	C	G	C	G	T	G	T	T	A	C	C	T	T	C	G	T	A	A	G
6866	BC_291	F2	wild-type	wild-type	db+/db+	E*N/E*N		C	C	G	C	G	T	G	T	T	A	C	C	T	T	C	G	T	A	A	G
6868	BC_292	F2	wild-type	wild-type	db+/db+	E*N/E*N		C	C	G	C	G	T	G	T	T	A	C	C	T	T	C	G	T	A	A	G
6869	BC_293	F2	wild-type	wild-type	db+/db+	E*N/E*N		C	C	G	C	G	T	G	T	T	A	C	C	T	T	C	G	T	A	A	G
8055	BC_294	F2	wild-type	wild-type	db+/db+	E*N/E*N		C	C	G	C	G	T	G	T	T	A	C	C	T	T	C	G	T	A	A	G
8056	BC_295	F2	wild-type	wild-type	db+/db+	E*N/E*N		GC	CT	AG	C	AG	T	G	T	T	A	C	C	T	T	C	G	T	A	A	G
8058	BC_296	F2	wild-type	wild-type	db+/db+	E*N/E*N		GC	CT	AG	C	AG	T	G	T	T	A	C	C	T	T	C	G	T	A	A	G
8082	BC_297	F2	wild-type	wild-type	db+/db+	E*N/E*N		C	C	G	C	G	T	G	T	T	A	C	C	T	T	C	G	T	A	A	G
8083	BC_298	F2	wild-type	wild-type	db+/db+	E*N/E*N		C	C	G	C	G	T	G	T	T	A	C	C	T	T	C	G	T	A	A	G
8084	BC_299	F2	wild-type	wild-type	db+/db+	E*N/E*N		C	C	G	C	G	T	G	T	T	A	C	C	T	T	C	G	T	A	A	G
8090	BC_300	F2	wild-type	wild-type	db+/db+	E*N/E*N		C	C	G	C	G	T	G	T	T	A	C	C	T	T	C	G	T	A	A	G
8091	BC_301	F2	wild-type	wild-type	db+/db+	E*N/E*N		C	C	G	C	G	T	G	T	T	A	C	C	T	T	C	G	T	A	A	G
8092	BC_302	F2	wild-type	wild-type	db+/db+	E*N/E*N		C	C	G	C	G	T	G	T	T	A	C	C	T	T	C	G	T	A	A	G
8093	BC_264	F2	wild-type	wild-type	db+/db+	E*N/E*N		C	C	G	C	G	T	G	T	T	A	C	C	T	T	C	G	T	A	A	G
8096	BC_303	F2	wild-type	wild-type	db+/db+	E*N/E*N		C	C	G	C	G	T	G	T	T	A	C	C	T	T	C	G	T	A	A	G
8099	BC_304	F2	wild-type	wild-type	db+/db+	E*N/E*N		C	C	G	C	G	T	G	T	T	A	C	C	T	T	C	G	T	A	A	G
8100	BC_305	F2	wild-type	wild-type	db+/db+	E*N/E*N		C	C	G	C	G	T	G	T	T	A	C	C	T	T	C	G	T	A	A	G
8102	BC_306	F2	wild-type	wild-type	db+/db+	E*N/E*N		GC	CT	G	C	G	T	G	T	T	A	C	C	T	T	C	G	T	A	A	G
8111	BC_307	F2	wild-type	wild-type	db+/db+	E*N/E*N	G	C	C	G	C	G	T	G	T	T	A	C	C	T	T	C	G	T	A	A	G
8112	BC_308	F2	wild-type	wild-type	db+/db+	E*N/E*N		C	C	G	C	G	T	G	T	T	A	C	C	T	T	C	G	T	A	A	G
8113	BC_309	F2	wild-type	wild-type	db+/db+	E*N/E*N	GA	GC	CT	AG	CT	AG	T	G	T	T	A	C	C	T	T	C	G	T	A	A	G
8122	BC_310	F2	wild-type	wild-type	db+/db+	E*N/E*N		GC	CT	G	C	G	T	G	T	T	A	C	C	T	T	C	G	T	A	A	G
8124	BC_311	F2	wild-type	wild-type	db+/db+	E*N/E*N		C	C	G	C	G	T	G	T	T	A	C	C	T	T	C	G	T	A	A	G
8128	BC_265	F2	wild-type	wild-type	db+/db+	E*N/E*N	GA	GC	CT	AG	CT	AG	T	G	T	T	A	C	C	T	T	C	G	T	A	A	G
8135	BC_312	F2	wild-type	wild-type	db+/db+	E*N/E*N		C	C	G	C	G	T	G	T	T	A	C	C	T	T	C	G	T	A	A	G
8148	BC_266	F2	wild-type	wild-type	db+/db+	E*N/E*N		GC	CT	AG	C	AG	T	GC	T	CT	GA	C	C	T	T	C	G	T	A	A	G
8158	BC_313	F2	wild-type	wild-type	db+/db+	E*N/E*N		C	C	G	C	G	T	G	T	T	A	C	C	T	T	C	G	T	A	A	G
8159	BC_314	F2	wild-type	wild-type	db+/db+	E*N/E*N		C	C	G	C	G	T	G	T	T	A	C	C	T	T	C	G	T	A	A	G
8161	BC_315	F2	wild-type	wild-type	db+/db+	E*N/E*N		C	C	G	C	G	T	G	T	T	A	C	C	T	T	C	G	T	A	A	G
8163	BC_316	F2	wild-type	wild-type	db+/db+	E*N/E*N		GC	CT	AG	C	G	T	G	T	T	A	C	C	T	T	C	G	T	A	A	G
8171	BC_267	F2	wild-type	wild-type	db+/db+	E*N/E*N		C	C	G	C	G	T	G	T	T	A	C	C	T	T	C	G	T	A	A	G
8173	BC_317	F2	wild-type	wild-type	db+/db+	E*N/E*N		C	C	G	C	G	T	G	T	T	A	C	C	T	T	C	G	T	A	A	G
8179	BC_318	F2	wild-type	wild-type	db+/db+	E*N/E*N		C	C	G	C	G	T	G	T	T	A	C	C	T	T	C	G	T	A	A	G
8180	BC_319	F2	wild-type	wild-type	db+/db+	E*N/E*N		C	C	G	C	G	T	G	T	T	A	C	C	T	T	C	G	T	A	A	G
8186	BC_268	F2	wild-type	wild-type	db+/db+	E*N/E*N		C	C	G	C	G	T	G	T	T	A	C	C	T	T	C	G	T	A	A	G
8287	BC_320	F2	wild-type	wild-type	db+/db+	E*N/E*N		C	C	G	C	G	T	G	T	T	A	C	C	T	T	C	G	T	A	A	G
8288	BC_321	F2	wild-type	wild-type	db+/db+	E*N/E*N		C	C	G	C	G	T	G	T	T	A	C	C	T	T	C	G	T	A	A	G
8290	BC_322	F2	wild-type	wild-type	db+/db+	E*N/E*N		C	C	G	C	G	T	G	T	T	A	C	C	T	T	C	G	T	A	A	G
8291	BC_323	F2	wild-type	wild-type	db+/db+	E*N/E*N		C	C	G	C	G	T	G	T	T	A	C	C	T	T	C	G	T	A	A	G
8292	BC_324	F2	wild-type	wild-type	db+/db+	E*N/E*N		C	C	G	C	G	T	G	T	T	A	C	C	T	T	C	G	T	A	A	G
8300	BC_365	F2	wild-type	wild-type	db+/db+	E*N/E*N		C	C	G	C	G	T	G	T	T	A	C	C	T	T	C	G	T	A	A	G
8313	BC_325	F2	wild-type	wild-type	db+/db+	E*N/E*N		C	C	G	C	G	T	G	T	T	A	C	C	T	T	C	G	T	A	A	G
8314	BC_326	F2	wild-type	wild-type	db+/db+	E*N/E*N		C	C	G	C	G	T	G	T	T	A	C	C	T	T	C	G	T	A	A	G
8323	BC_327	F2	wild-type	wild-type	db+/db+	E*N/E*N		C	C	G	C	G	T	G	T	T	A	C	C	T	T	C	G	T	A	A	G
8324	BC_328	F2	wild-type	wild-type	db+/db+	E*N/E*N		C	C	G	C	G	T	G	T	T	A	C	C	T	T	C	G	T	A	A	G
8325	BC_329	F2	wild-type	wild-type	db+/db+	E*N/E*N		C	C	G	C	G	T	G	T	T	A	C	C	T	T	C	G	T	A	A	G
8326	BC_330	F2	wild-type	wild-type	db+/db+	E*N/E*N		C	C	G	C	G	T	G	T	T	A	C	C	T	T	C	G	T	A	A	G
8329	BC_331	F2	wild-type	wild-type	db+/db+	E*N/E*N		C	C	G	C	G	T	G	T	T	A	C	C	T	T	C	G	T	A	A	G
8330	BC_332	F2	wild-type	wild-type	db+/db+	E*N/E*N		C	C	G	C	G	T	G	T	T	A	C	C	T	T	C	G	T	A	A	G
8334	BC_333	F2	wild-type	wild-type	db+/db+	E*N/E*N		C	C	G	C	G	T	G	T	T	A	C	C	T	T	C	G	T	A	A	G
8346	BC_334	F2	wild-type	wild-type	db+/db+	E*N/E*N		C	C	G	C	G	T	G	T	T	A	C	C	T	T	C	G	T	A	A	G
8347	BC_335	F2	wild-type	wild-type	db+/db+	E*N/E*N		C	C	G	C	G	T	G	T	T	A	C	C	T	T	C	G	T	A	A	G
8348	BC_336	F2	wild-type	wild-type	db+/db+	E*N/E*N		C	C	G	C	G	T	G	T	T	A	C	C	T	T	C	G	T	A	A	G
8350	BC_269	F2	wild-type	wild-type	db+/db+	E*N/E*N		GC	CT	AG	CT	AG	T	G	T	T	A	C	C	T	T	C	G	T	A	A	G
8362	BC_337	F2	wild-type	wild-type	db+/db+	E*N/E*N		C	C	G	C	G	T	G	T	T	A	C	C	T	T	C	G	T	A	A	G
8363	BC_338	F2	wild-type	wild-type	db+/db+	E*N/E*N		GC	CT	AG	CT	AG	T	G	T	T	A	C	C	T	T	C	G	T	A	A	G
8364	BC_339	F2	wild-type	wild-type	db+/db+	E*N/E*N		C	C	G	C	G	T	G	T	T	A	C	C	T	T	C	G	T	A	A	G
8370	BC_340	F2	wild-type	wild-type	db+/db+	E*N/E*N		C	C	G	C	G	T	G	T	T	A	C	C	T	T	C	G	T	A	A	G
8371	BC_341	F2	wild-type	wild-type	db+/db+	E*N/E*N		C	C	G	C	G	T	G	T	T	A	C	C	T	T	C	G	T	A	A	G
8372	BC_342	F2	wild-type	wild-type	db+/db+	E*N/E*N		C	C	G	C	G	T	G	T	T	A	C	C	T	T	C	G	T	A	A	G
8373	BC_343	F2	wild-type	wild-type	db+/db+	E*N/E*N		C	C	G	C	G	T	G	T	T	A	C	C	T	T	C	G	T	A	A	G
8374	BC_344	F2	wild-type	wild-type	db+/db+	E*N/E*N		GC	CT	AG	CT	G	T	G	T	T	A	C	C	T	T	C	G	T	A	A	G
8375	BC_345	F2	wild-type	wild-type	db+/db+	E*N/E*N		C	C	G	C	G	T	G	T	T	A	C	C	T	T	C	G	T	A	A	G
8384	BC_346	F2	wild-type	wild-type	db+/db+	E*N/E*N	G	C	C	G	C	G	T	G	T	T	A	C	C	T	T	C	G	T	A	A	G
8385	BC_347	F2	wild-type	wild-type	db+/db+	E*N/E*N		C	C	G	C	G	T	G	T	T	A	C	C	T	T	C	G	T	A	A	G
8386	BC_348	F2	wild-type	wild-type	db+/db+	E*N/E*N	G	C	C	G	C	G	T	G	T	T	A	C	C	T	T	C	G	T	A	A	G
8387	BC_349	F2	wild-type	wild-type	db+/db+	E*N/E*N		C	C	G	C	G	T	G	T	T	A	C	C	T	T	C	G	T	A	A	G
8389	BC_350	F2	wild-type	wild-type	db+/db+	E*N/E*N		C	C	G	C	G	T	G	T	T	A	C	C	T	T	C	G	T	A	A	G
8390	BC_351	F2	wild-type	wild-type	db+/db+	E*N/E*N		C	C	G	C	G	T	G	T	T	A	C	C	T	T	C	G	T	A	A	G
8398	BC_352	F2	wild-type	wild-type	db+/db+	E*N/E*N		C	C	G	C	G	T	G	T	T	A	C	C	T	T	C	G	T	A	A	G
8399	BC_353	F2	wild-type	wild-type	db+/db+	E*N/E*N		C	C	G	C	G	T	G	T	T	A	C	C	T	T	C	G	T	A	A	G
8400	BC_354	F2	wild-type	wild-type	db+/db+	E*N/E*N		C	C	G	C	G	T	G	T	T	A	C	C	T	T	C	G	T	A	A	G
8401	BC_355	F2	wild-type	wild-type	db+/db+	E*N/E*N		C	C	G	C	G	T	G	T	T	A	C	C	T	T	C	G	T	A	A	G
8403	BC_356	F2	wild-type	wild-type	db+/db+	E*N/E*N		C	C	G	C	G	T	G	T	T	A	C	C	T	T	C	G	T	A	A	G
8404	BC_357	F2	wild-type	wild-type	db+/db+	E*N/E*N		C	C	G	C	G	T	G	T	T	A	C	C	T	T	C	G	T	A	A	G
8405	BC_358	F2	wild-type	wild-type	db+/db+	E*N/E*N		C	C	G	C	G	T	G	T	T	A	C	C	T	T	C	G	T	A	A	G
8418	BC_359	F2	wild-type	wild-type	db+/db+	E*N/E*N		C	C	G	C	G	T	G	T	T	A	C	C	T	T	C	G	T	A	A	G
8419	BC_360	F2	wild-type	wild-type	db+/db+	E*N/E*N		C	C	G	C	G	T	G	T	T	A	C	C	T	T	C	G	T	A	A	G
8428	BC_361	F2	wild-type	wild-type	db+/db+	E*N/E*N		C	C	G	C	G	T	G	T	T	A	C	C	T	T	C	G	T	A	A	G
8430	BC_362	F2	wild-type	wild-type	db+/db+	E*N/E*N		C	C	G	C	G	T	G	T	T	A	C	C	T	T	C	G	T	A	A	G
8434	BC_363	F2	wild-type	wild-type	db+/db+	E*N/E*N		C	C	G	C	G	T	G	T	T	A	C	C	T	T	C	G	T	A	A	G
8129	BC_364	F2	wild-type	wild-type	db+/db+	E*N/E*N		C	C	G	C	G	T	G	T	T	A	C	C	T	T	C	G	T	A	A	G
8397		F2	ER PgDb?	#N/A	Db/db+	#N/A		GC	CT	AG	CT	AG	T	GC	CT	CT	GA	GC	TC	CT	TA	CA	GT	AT	GA	CA	GA
6766				#N/A				GC	CT	A	C	AG	TC	GC	CT	CT	GA	GC	TC	CT	TA	CA	GT	AT	GA	CA	GA
6796				#N/A				GC	T	AG	CT	AG	T	GC	CT	T	GA	GC	TC	CT	TA	CA	GT	AT	GA	CA	GA
6799				#N/A				GC	CT	AG	CT	AG	T	GC	CT	T	GA	GC	TC	CT	TA	CA	GT	AT	GA	CA	GA
6800				#N/A				GC	T	AG	CT	AG	T	GC	CT	T	GA	GC	TC	CT	TA	CA	GT	AT	GA	CA	GA
6828				#N/A				GC	CT	A	C	AG	T	GC	T	CT	GA	GC	TC	CT	TA	CA	GT	AT	GA	CA	GA
6853				#N/A				GC	T	A	CT	AG	T	GC	CT	CT	GA	GC	TC	CT	TA	CA	GT	AT	GA	CA	GA
8155				#N/A				GC	CT	A	CT	AG	T	GC	CT	CT	GA	GC	TC	CT	TA	CA	GT	AT	GA	CA	GA
8157				#N/A				C	C	G	C	G	T	GC	CT	CT	GA	GC	TC	CT	TA	CA	GT	AT	GA	CA	GA
8280				#N/A				GC	CT	A	C	AG	T	GC	T	CT	GA	GC	TC	CT	TA	CA	GT	AT	GA	CA	GA
8282				#N/A				GC	T	A	C	AG	T	GC	T	CT	GA	GC	TC	CT	TA	CA	GT	AT	GA	CA	GA
8295				#N/A				GC	CT	A	C	AG	TC	GC	CT	CT	GA	GC	TC	CT	TA	CA	GT	AT	GA	CA	GA
8297				#N/A				GC	CT	A	C	AG	TC	GC	CT	CT	GA	GC	TC	CT	TA	CA	GT	AT	GA	CA	GA
8304				#N/A				C	C	A	C	AG	TC	GC	CT	CT	GA	GC	TC	CT	TA	CA	GT	AT	GA	CA	GA
8316				#N/A				C	CT	A	C	AG	TC	GC	CT	CT	GA	GC	TC	CT	TA	CA	GT	AT	GA	CA	GA
8317				#N/A				GC	CT	A	C	AG	TC	GC	CT	CT	GA	GC	TC	CT	TA	CA	GT	AT	GA	CA	GA
8322				#N/A				GC	CT	A	C	AG	TC	GC	CT	CT	GA	GC	TC	CT	TA	CA	GT	AT	GA	CA	GA
8339				#N/A				GC	T	AG	CT	AG	T	GC	CT	T	GA	GC	TC	CT	TA	CA	GT	AT	GA	CA	GA
8377				#N/A				C	C	G	C	G	T	G	T	CT	GA	GC	TC	CT	TA	CA	GT	AT	GA	CA	GA
8392				#N/A				GC	CT	A	CT	AG	T	GC	CT	CT	GA	GC	TC	CT	TA	CA	GT	AT	GA	CA	GA
8406				#N/A				C	C	G	C	G	T	GC	CT	CT	GA	GC	TC	CT	TA	CA	GT	AT	GA	CA	GA

## Sheet: chr2
					Marker			M1	M2			M4			M6	M7		M9	M10	M11	M12	M13
					Galgal4		chr2_15513017	chr2_19777331	chr2_21001376	chr2_24889903	chr2_31329524	chr2_38661766	chr2_41591073	chr2_49182155	chr2_56990876	chr2_61102630	chr2_64257142	chr2_64510130	chr2_65531891	chr2_65957848	chr2_67919217	chr2_69711344
Sample ID	Sample ID	Generation	Phenotype at hatch	Phenotype at 12 weeks	Galgal6		chr2:15594597	chr2:19895189	chr2:21119051	chr2:24760886	chr2:31197220	chr2:38026896	chr2:40950826	chr2:48540163	chr2:56897182	chr2:61019913	chr2:64169751	chr2:64422911	chr2:65443662	chr2:65869611	chr2:67829897	chr2:69630121
					Db genotype	MC1R genotype
9442	F0_1	F0 dam	NA	Autosomal barred	Db/Db	E*R(Fay)/E*R(Fayi)	A	G	C	T	G	CT	G		G	T	T	C	G	A	G	C
9452	F0_2	F0 dam	NA	Autosomal barred	Db/Db	E*R(Fay)/E*R(Fayi)	A	G	C	T	G	C	G		G	T	T	C	G	A	G	C
9468	F0_3	F0 dam	NA	Autosomal barred	Db/Db	E*R(Fay)/E*R(Fayi)	A	G	C	T	G	C	G		G	T	T	C	G	A	G	C
9489	F0_4	F0 dam	NA	Autosomal barred	Db/Db	E*R(Fay)/E*R(Fayi)	A	G	C	T	G	C	G		G	T	T	C	G	A	G	C
9513	F0_5	F0 dam	NA	Autosomal barred	Db/Db	E*R(Fay)/E*R(Fayi)	A	G	C	T	G	C	G		G	T	CT	C	G	A	G	C
3	F0_6	F0 sire	NA	wild-type	db+/db+	N/N		A	T		A	CT	A		T	T	C	G	A	G	A	C
5	F0_7	F0 sire	NA	wild-type	db+/db+	N/N		A	T		A	CT	A		T	T	C	G	A	G	A	C
6933	F1_1	F1 sire	NA	wild-type	db+/db+	N/N		A	T		A	CT	A		T	CT	C	G	A	G	GA	C
761	F1_2	F1 dam	NA	Autosomal barred	Db/db+	E*R(Fay)/E*N	A	GA	CT	T	G	T	G		GT	T	T	CG	AG	GA	GA	C
785	F1_3	F1 dam	NA	Autosomal barred	Db/db+	E*R(Fay)/E*N	A	GA	CT	T	G	C	G		GT	T	T	CG	AG	GA	GA	C
786	F1_4	F1 dam	NA	Autosomal barred	Db/db+	E*R(Fay)/E*N	A	GA	CT	T	G	CT	G		GT	T	T	CG	AG	GA	GA	C
787	F1_5	F1 dam	NA	Autosomal barred	Db/db+	E*R(Fay)/E*N	A	GA	CT	T	G	C	G		GT	T	T	CG	AG	GA	GA	C
807	F1_6	F1 dam	NA	Autosomal barred	Db/db+	E*R(Fay)/E*N	A	GA	CT	T	G	C	G		GT	T	T	CG	AG	GA	GA	C
808	F1_7	F1 dam	NA	Autosomal barred	Db/db+	E*R(Fay)/E*N	A	GA	CT	T	G	CT	G		GT	T	T	CG	AG	GA	GA	C
810	F1_8	F1 dam	NA	Autosomal barred	Db/db+	E*R(Fay)/E*N	A	GA	CT	T	G	C	G		GT	T	T	CG	AG	GA	GA	C
823	F1_9	F1 dam	NA	Autosomal barred	Db/db+	E*R(Fay)/E*N	A	GA	CT	T	G	C	G		GT	T	T	CG	AG	GA	GA	C
825	F1_10	F1 dam	NA	Autosomal barred	Db/db+	E*R(Fay)/E*N	A	GA	CT	T	G	C	G		GT	T	T	CG	AG	GA	GA	C
826	F1_11	F1 dam	NA	Autosomal barred	Db/db+	E*R(Fay)/E*N	A	GA	CT	T	G	C	G			T	CT	CG	AG	GA	GA	C
828	F1_12	F1 dam	NA	Autosomal barred	Db/db+	E*R(Fay)/E*N	A	GA	CT	T	G	C	G		GT	T	T	CG	AG	GA	GA	C
6750	BC_1	F2	Autosomal barred	Autosomal barred	Db/db+	E*R(Fay)/E*N	A	GA	CT		A	CT	A		T	CT	T	CG	AG	GA	GA	C
6771	BC_2	F2	Autosomal barred	Autosomal barred	Db/db+	E*R(Fay)/E*N	A	A	T		A	T	G		GT	T	T	CG	AG	GA	GA	C
6772	BC_3	F2	Autosomal barred	Autosomal barred	Db/db+	E*R(Fay)/E*N		A	T	T	G	C	G		GT	CT	T	CG	AG	GA	G	C
6779	BC_4	F2	unclear	Autosomal barred	Db/db+	E*R(Fay)/E*N		A	T		A	C	A		T	CT	C	G	A	G	GA	C
6781	BC_5	F2	Autosomal barred	Autosomal barred	Db/db+	E*R(Fay)/E*N	A	GA	CT	T	G	CT	G		GT	CT	T	CG	AG	GA	G	C
6787	BC_6	F2	Autosomal barred	Autosomal barred	Db/db+	E*R(Fay)/E*N		A	T		A	CT	A		T	T	T	CG	AG	GA	GA	C
6788	BC_7	F2	Autosomal barred	Autosomal barred	Db/db+	E*R(Fay)/E*N	A	GA	CT	T	G	C	G			CT	T	G	A	G	GA	C
6797	BC_8	F2	Autosomal barred	Autosomal barred	Db/db+	E*R(Fay)/E*N		A	T		A	CT	G		GT	T	C	G	A	G	GA	C
6798	BC_9	F2	Autosomal barred	Autosomal barred	Db/db+	E*R(Fay)/E*N	A	GA	CT		A	CT	A		GT	CT	C	G	A	G	GA	C
6801	BC_10	F2	Autosomal barred	Autosomal barred	Db/db+	E*R(Fay)/E*N	A	GA	CT	T	G	T	A		T	CT	C	G	A	G	GA	C
6830	BC_11	F2	Autosomal barred	Autosomal barred	Db/db+	E*R(Fay)/E*N	A	GA	CT	T	G	CT	G		GT	T	C	G	A	G	GA	C
6851	BC_12	F2	Autosomal barred	Autosomal barred	Db/db+	E*R(Fay)/E*N		A	T		A	C	A		T	CT	C	G	A	G	GA	C
6854	BC_13	F2	Autosomal barred	Autosomal barred	Db/db+	E*R(Fay)/E*N		A	T		A	C	A		GT	CT	T	CG	AG	GA	G	C
6859	BC_14	F2	Autosomal barred	Autosomal barred	Db/db+	E*R(Fay)/E*N		GA	CT	T	G	C	G		GT	T	C	G	A	G	A	C
6860	BC_15	F2	Autosomal barred	Autosomal barred	Db/db+	E*R(Fay)/E*N		A	T		A	CT	G		GT	T	C	G	A	G	A	C
6862	BC_16	F2	Autosomal barred	Autosomal barred	Db/db+	E*R(Fay)/E*N		A	T		A	CT	A		T	T	C	G	A	G	A	C
8059	BC_17	F2	Autosomal barred	Autosomal barred	Db/db+	E*R(Fay)/E*N	A		CT	T	G	CT	G		GT	T	T	CG	AG	GA	GA	C
8063	BC_18	F2	Autosomal barred	Autosomal barred	Db/db+	E*R(Fay)/E*N			T		A	T	A		GT	CT	T	CG	AG	GA	G	C
8065	BC_19	F2	Autosomal barred	Autosomal barred	Db/db+	E*R(Fay)/E*N	A		CT	T	G	T	A		T	T	C	G	A	G	A	C
8066	BC_20	F2	Autosomal barred	Autosomal barred	Db/db+	E*R(Fay)/E*N			T		A	CT	G		GT	CT	T	CG	AG	GA	G	C
8073	BC_21	F2	Autosomal barred	Autosomal barred	Db/db+	E*R(Fay)/E*N			CT	T	G	C	G		GT	CT	T	CG	AG	GA	G	C
8078	BC_22	F2	Autosomal barred	Autosomal barred	Db/db+	E*R(Fay)/E*N			T		A	C	G			T	C	G	A	G	A	C
8085	BC_23	F2	Autosomal barred	Autosomal barred	Db/db+	E*R(Fay)/E*N			T		G	CT	G		GT	CT	T	CG	AG	G	GA	C
8103	BC_24	F2	Autosomal barred	Autosomal barred	Db/db+	E*R(Fay)/E*N			T		A	C	A		T	CT	T	CG	AG	GA	G	C
8104	BC_63	F2	Autosomal barred	Autosomal barred	Db/db+	E*R(Fay)/E*N			T		A	T	A		GT	T	T	CG	AG	GA	GA	C
8105	BC_25	F2	Autosomal barred	Autosomal barred	Db/db+	E*R(Fay)/E*N			T		A	C	A		GT	CT	T	CG	AG	GA	GA	C
8108	BC_26	F2	Autosomal barred	Autosomal barred	Db/db+	E*R(Fay)/E*N	A		CT	T	G	CT	G		GT	T	T	CG	AG	GA	G	C
8109	BC_27	F2	Autosomal barred	Autosomal barred	Db/db+	E*R(Fay)/E*N	A		CT		A	CT	A		T	T	C	G	A	G	GA	C
8110	BC_28	F2	Autosomal barred	Autosomal barred	Db/db+	E*R(Fay)/E*N	A		CT	T	G	T	A		T	T	C	G	A	G	A	C
8120	BC_29	F2	Autosomal barred	Autosomal barred	Db/db+	E*R(Fay)/E*N	A		CT	T	G	CT	G		GT	T	T	CG	AG	GA	GA	C
8121	BC_30	F2	Autosomal barred	Autosomal barred	Db/db+	E*R(Fay)/E*N			CT	T	G	C	A		T	CT	T	CG	AG	GA	GA	C
8130	BC_31	F2	Autosomal barred	Autosomal barred	Db/db+	E*R(Fay)/E*N	A		CT	T	G	C	G		GT	CT	C	G	A	G	G	C
8132	BC_32	F2	Autosomal barred	Autosomal barred	Db/db+	E*R(Fay)/E*N			T	T	G	C	G			CT	T	CG	AG	GA	G	C
8134	BC_33	F2	Autosomal barred	Autosomal barred	Db/db+	E*R(Fay)/E*N	A		CT	T	G	CT	A		T	T	C	G	AG	GA	GA	C
8141	BC_64	F2	Autosomal barred	Autosomal barred	Db/db+	E*R(Fay)/E*N			T		A	C	A		T	CT	C	G	A	G	GA	C
8144	BC_34	F2	Autosomal barred	Autosomal barred	Db/db+	E*R(Fay)/E*N			T		A	C	A		T	CT	C	G	A	G	GA	C
8165	BC_35	F2	unclear	Autosomal barred	Db/db+	E*R(Fay)/E*N	A		T		GA	CT	A		T	CT	C	G	A	G	GA	C
8168	BC_36	F2	Autosomal barred	Autosomal barred	Db/db+	E*R(Fay)/E*N			T		GA	CT	G		GT	T	T	CG	AG	GA	GA	C
8176	BC_37	F2	unclear	Autosomal barred	Db/db+	E*R(Fay)/E*N			T		A	C	G		GT	CT	T	CG	AG	GA	G	C
8178	BC_38	F2	Autosomal barred	Autosomal barred	Db/db+	E*R(Fay)/E*N			T		A	CT	A		GT	T	T	CG	AG	GA	GA	C
8285	BC_39	F2	Autosomal barred	Autosomal barred	Db/db+	E*R(Fay)/E*N	A		CT	T	G	T	G		T	T	C	G	A	G	G	C
8286	BC_40	F2	Autosomal barred	Autosomal barred	Db/db+	E*R(Fay)/E*N	A		CT	T	G	T	A		T	T	C	G	A	G	GA	C
8298	BC_41	F2	Autosomal barred	Autosomal barred	Db/db+	E*R(Fay)/E*N			T	T	G	CT	G		T	T	C	G	A	G	A	C
8303	BC_42	F2	unclear	Autosomal barred	Db/db+	E*R(Fay)/E*N	A		CT		A	T	A		T	T	C	G	A	G	A	C
8305	BC_43	F2	Autosomal barred	Autosomal barred	Db/db+	E*R(Fay)/E*N			T		A	CT	G		GT	CT	T	CG	AG	GA	GA	C
8307	BC_44	F2	Autosomal barred	Autosomal barred	Db/db+	E*R(Fay)/E*N	A		CT	T	A	CT	A		GT	CT	C	G	A	G	A	C
8308	BC_45	F2	Autosomal barred	Autosomal barred	Db/db+	E*R(Fay)/E*N	A		CT	T	A	CT	A		T	T	C	G	A	G	GA	C
8309	BC_46	F2	Autosomal barred	Autosomal barred	Db/db+	E*R(Fay)/E*N	A		CT	T	G	CT	G		GT	T	T	CG	AG	GA	GA	C
8318	BC_47	F2	Autosomal barred	Autosomal barred	Db/db+	E*R(Fay)/E*N			T		A	CT	G		GT	T	C	G	A	G	A	C
8320	BC_48	F2	Autosomal barred	Autosomal barred	Db/db+	E*R(Fay)/E*N			CT	T	G	CT	G		GT	T	T	CG	AG	GA	G	C
8345	BC_49	F2	Autosomal barred	Autosomal barred	Db/db+	E*R(Fay)/E*N	A		CT	T	G	C	G		GT	CT	T	CG	AG	GA	G	C
8355	BC_50	F2	Autosomal barred	Autosomal barred	Db/db+	E*R(Fay)/E*N	A		CT	T	A	CT	A		T	T	C	G	A	G	GA	C
8356	BC_51	F2	Autosomal barred	Autosomal barred	Db/db+	E*R(Fay)/E*N			T		A	C	G		GT	CT	T	CG	AG	GA	GA	C
8357	BC_52	F2	Autosomal barred	Autosomal barred	Db/db+	E*R(Fay)/E*N			CT	T	G	C	G		T	T	C	G	A	G	A	C
8358	BC_53	F2	Autosomal barred	Autosomal barred	Db/db+	E*R(Fay)/E*N			T		A	CT	A		T	CT	C	G	A	G	GA	C
8359	BC_54	F2	Autosomal barred	Autosomal barred	Db/db+	E*R(Fay)/E*N	A		CT	T	G	CT	G		GT	CT	C	G	A	G	GA	C
8360	BC_55	F2	Autosomal barred	Autosomal barred	Db/db+	E*R(Fay)/E*N			T		A	CT	A		T	CT	T	CG	AG	GA	G	C
8361	BC_65	F2	Autosomal barred	Autosomal barred	Db/db+	E*R(Fay)/E*N	A		CT	T	G	C	A		T	CT	T	CG	AG	GA	G	C
8366	BC_56	F2	Autosomal barred	Autosomal barred	Db/db+	E*R(Fay)/E*N	A		T		G	C	G		GT	CT	T	CG	AG	GA	GA	C
8369	BC_57	F2	Autosomal barred	Autosomal barred	Db/db+	E*R(Fay)/E*N	A		CT	T	G	CT	A		T	T	C	G	A	G	A	C
8382	BC_58	F2	unclear	Autosomal barred	Db/db+	E*R(Fay)/E*N			CT	T	G	C	G		GT	T	C	G	A	G	A	C
8383	BC_59	F2	Autosomal barred	Autosomal barred	Db/db+	E*R(Fay)/E*N	A		CT	T	G	C	G		GT	T	T	CG	AG	GA	GA	C
8395	BC_60	F2	Autosomal barred	Autosomal barred	Db/db+	E*R(Fay)/E*N			CT	T	G	C	A		T	CT	C	G	AG	GA	G	C
8410	BC_61	F2	Autosomal barred	Autosomal barred	Db/db+	E*R(Fay)/E*N	A		CT	T	G	CT	G		T	CT	C	G	A	G	GA	C
8426	BC_62	F2	Autosomal barred	Autosomal barred	Db/db+	E*R(Fay)/E*N	A		CT	T	G	C	A		T	CT	T	CG	AG	GA	G	C
8427	BC_66	F2	Autosomal barred	Autosomal barred	Db/db+	E*R(Fay)/E*N			CT	T	G	CT	A		T	T	T	CG	AG	GA	GA	C
6767	BC_69	F2	unclear	Autosomal barred	db+/db+	E*R(Fay)/E*N		A	T		G	CT	G		GT	T	T	CG	AG	GA	GA	C
6816	BC_70	F2	Autosomal barred	Autosomal barred	db+/db+	E*R(Fay)/E*N	A	GA	CT	T	G	C	G		GT	CT	T	CG	AG	GA	G	C
6829	BC_71	F2	unclear	Autosomal barred	db+/db+	E*R(Fay)/E*N		A	T		A	C	G		GT	T	T	CG	AG	GA	GA	C
6848	BC_72	F2	unclear	Autosomal barred	db+/db+	E*R(Fay)/E*N	A	GA	CT	T	G	CT	G		GT	T	T	CG	AG	GA	G	C
8060	BC_73	F2	unclear	Autosomal barred	db+/db+	E*R(Fay)/E*N	A		CT	T	G	T	A		T	T	C	G	A	G	GA	C
8061	BC_74	F2	unclear	Autosomal barred	db+/db+	E*R(Fay)/E*N	A		CT	T	A	T	A		GT	CT	T	CG	AG	GA	G	C
8064	BC_75	F2	unclear	Autosomal barred	db+/db+	E*R(Fay)/E*N			CT	T	A	T	A		T	T	C	G	A	G	A	C
8070	BC_76	F2	unclear	Autosomal barred	db+/db+	E*R(Fay)/E*N	A		T		A	C	A		T	T	C	G	A	G	A	C
8074	BC_77	F2	unclear	Autosomal barred	db+/db+	E*R(Fay)/E*N			T		A	CT	A		T	T	C	G	A	G	A	C
8075	BC_78	F2	unclear	Autosomal barred	db+/db+	E*R(Fay)/E*N	A		CT	T	G	CT	G		GT	T	T	CG	AG	GA	GA	C
8076	BC_79	F2	unclear	Autosomal barred	db+/db+	E*R(Fay)/E*N	A		CT	T	G	CT	G		GT	T	T	CG	AG	GA	GA	C
8077	BC_67	F2	unclear	Autosomal barred	db+/db+	E*R(Fay)/E*N			T		A	CT	A		T	CT	C	G	A	G	GA	C
8097	BC_68	F2	unclear	Autosomal barred	db+/db+	E*R(Fay)/E*N	A		CT		A	CT	A		T	CT	C	G	A	G	GA	C
8119	BC_80	F2	unclear	Autosomal barred	db+/db+	E*R(Fay)/E*N	A		CT		A	CT	A		T	T	C	G	A	G	A	C
8156	BC_81	F2	Autosomal barred	Autosomal barred	db+/db+	E*R(Fay)/E*N	A		CT	T	G	C	G		T	CT	C	G	A	G	GA	C
8166	BC_82	F2	unclear	Autosomal barred	db+/db+	E*R(Fay)/E*N			CT	T	G	CT	A		T	T	C	G	A	G	A	C
8175	BC_83	F2	unclear	Autosomal barred	db+/db+	E*R(Fay)/E*N			T		A	C	A		T	T	C	G	A	G	A	C
8284	BC_84	F2	unclear	Autosomal barred	db+/db+	E*R(Fay)/E*N	A		CT	T	G	T	A		T	T	T	CG	AG	GA	GA	C
8301	BC_85	F2	unclear	Autosomal barred	db+/db+	E*R(Fay)/E*N	A		CT	T	G	CT	A		T	T	C	G	A	G	GA	C
8306	BC_86	F2	Autsomal barred	Autosomal barred	db+/db+	E*R(Fay)/E*N			T		A	C	G		GT	CT	T	CG	AG	GA	G	C
8331	BC_87	F2	unclear	Autosomal barred	db+/db+	E*R(Fay)/E*N	A		CT	T	G	C	G		T	CT	C	G	A	G	GA	C
8336	BC_88	F2	unclear	Autosomal barred	db+/db+	E*R(Fay)/E*N			T		A	C	G		GT	CT	C	G	A	G	A	C
8337	BC_89	F2	unclear	Autosomal barred	db+/db+	E*R(Fay)/E*N	A		CT	T	G	C	G		GT	CT	T	CG	AG	GA	GA	C
8342	BC_90	F2	Autosomal barred	Autosomal barred	db+/db+	E*R(Fay)/E*N			T		A	CT	A		T	CT	C	G	A	G	GA	C
8351	BC_91	F2	unclear	Autosomal barred	db+/db+	E*R(Fay)/E*N	A		CT	T	G	C	G		GT	CT	C	G	A	G	GA	C
8352	BC_92	F2	unclear	Autosomal barred	db+/db+	E*R(Fay)/E*N			T		A	C	A		GT	CT	T	CG	AG	GA	G	C
8353	BC_93	F2	unclear	Autosomal barred	db+/db+	E*R(Fay)/E*N	A		CT	T	A	CT	G		GT	CT	C	G	A	G	GA	C
8365	BC_94	F2	unclear	Autosomal barred	db+/db+	E*R(Fay)/E*N			T		A	C	A		T	CT	C	G	A	G	GA	C
8378	BC_95	F2	unclear	Autosomal barred	db+/db+	E*R(Fay)/E*N	A		CT	T	G	CT	A		GT	T	T	CG	AG	GA	GA	C
8380	BC_96	F2	unclear	Autosomal barred	db+/db+	E*R(Fay)/E*N			T		A	CT	A		T	CT	C	G	A	G	GA	C
8408	BC_97	F2	unclear	Autosomal barred	db+/db+	E*R(Fay)/E*N	A		CT	T	G	C	G		T	T	C	G	A	G	A	C
8409	BC_98	F2	unclear	Autosomal barred	db+/db+	E*R(Fay)/E*N	A		CT	T	G	C	G		GT	CT	T	CG	AG	GA	G	C
8421	BC_99	F2	unclear	Autosomal barred	db+/db+	E*R(Fay)/E*N			T		A	CT	A		T	T	T	CG	AG	GA	GA	C
8422	BC_100	F2	unclear	Autosomal barred	db+/db+	E*R(Fay)/E*N	A		CT	T	G	CT	G		GT	CT	T	CG	AG	GA	G	C
8423	BC_101	F2	unclear	Autosomal barred	db+/db+	E*R(Fay)/E*N	A		T		A	C	A		T	T	T	CG	AG	GA	GA	C
8425	BC_102	F2	unclear	Autosomal barred	db+/db+	E*R(Fay)/E*N	A		CT	T	G	C	G		GT	CT	T	CG	AG	GA	G	C
6753	BC_103	F2	Autosomal barred	unclear	Db/db+	E*R(Fay)/E*N		A	T		G	CT	G		GT	CT	T	CG	AG	GA	G	C
8302	BC_104	F2	unclear	unclear	Db/db+	E*R(Fay)/E*N			T		A	CT	A		T	CT	T	CG	AG	GA	GA	C
8343	BC_105	F2	Autosomal barred	unclear	Db/db+	E*R(Fay)/E*N	A		CT		A	CT	A		GT	CT	C	G	A	G	GA	C
6760	BC_108	F2	unclear	unclear	db+/db+	E*R(Fay)/E*N	A	GA	CT	T	G	CT	G		GT	T	C	G	A	G	A	C
6768	BC_109	F2	unclear	unclear	db+/db+	E*R(Fay)/E*N		A	T		A	T	A		T	T	T	CG	AG	GA	GA	C
6769	BC_110	F2	unclear	unclear	db+/db+	E*R(Fay)/E*N		GA	CT	T	G	C	G		T	T	C	G	AG	GA	GA	C
6789	BC_111	F2	unclear	unclear	db+/db+	E*R(Fay)/E*N	A	GA	CT	T	G	C	G		GT	CT	T	CG	AG	GA	GA	C
6804	BC_112	F2	unclear	unclear	db+/db+	E*R(Fay)/E*N		A	T	T	G	CT	G		GT	T	T	CG	AG	GA	G	C
6818	BC_113	F2	unclear	unclear	db+/db+	E*R(Fay)/E*N	A	GA	CT	T	G	C	A		T	CT	T	CG	AG	GA	G	C
6819	BC_114	F2	unclear	unclear	db+/db+	E*R(Fay)/E*N	A	GA	CT	T	G	CT	G		GT	T	T	CG	AG	GA	GA	C
6827	BC_115	F2	unclear	unclear	db+/db+	E*R(Fay)/E*N		A	T		A	C	A		T	T	C	G	A	G	A	C
6849	BC_116	F2	unclear	unclear	db+/db+	E*R(Fay)/E*N	A	A	T		A	C	G		GT	CT	T	CG	AG	GA	GA	C
6850	BC_117	F2	unclear	unclear	db+/db+	E*R(Fay)/E*N		A	T		A	CT	G		GT	T	T	CG	AG	GA	GA	C
8089	BC_118	F2	unclear	unclear	db+/db+	E*R(Fay)/E*N	A		CT	T	G	CT	G		GT	T	T	CG	AG	GA	GA	C
8107	BC_119	F2	Autosomal barred	unclear	db+/db+	E*R(Fay)/E*N			T		A	CT	A		T	T	T	CG	AG	GA	GA	C
8154	BC_120	F2	unclear	unclear	db+/db+	E*R(Fay)/E*N			T		A	CT	G		T	CT	C	G	AG	GA	G	C
8281	BC_121	F2	unclear	unclear	db+/db+	E*R(Fay)/E*N			T		A	T	G		T	CT	C	G	A	G	GA	C
8283	BC_122	F2	unclear	unclear	db+/db+	E*R(Fay)/E*N			T		A	CT			GT	T	T	CG	AG	GA	GA	C
8294	BC_123	F2	unclear	unclear	db+/db+	E*R(Fay)/E*N	A		CT	T	G	CT	A		T	CT	C	G	A	G	GA	C
8321	BC_124	F2	unclear	unclear	db+/db+	E*R(Fay)/E*N			T		A	CT	A		T	T	C	G	A	G	A	C
8340	BC_125	F2	unclear	unclear	db+/db+	E*R(Fay)/E*N	A		CT	T	G	C			GT	T	C	G	A	G	A	C
8341	BC_126	F2	unclear	unclear	db+/db+	E*R(Fay)/E*N	A		CT	T	A	CT	A		T	CT	T	CG	AG	GA	G	C
8379	BC_127	F2	unclear	unclear	db+/db+	E*R(Fay)/E*N			T		A	CT	G		GT	CT	T	CG	AG	GA	G	C
8381	BC_106	F2	unclear	unclear	db+/db+	E*R(Fay)/E*N			T	T	G	C	G		GT	T	T	CG	AG	GA	G	C
8393	BC_128	F2	unclear	unclear	db+/db+	E*R(Fay)/E*N			T		A	CT	G		GT	T	T	CG	AG	GA	G	C
8394	BC_129	F2	unclear	unclear	db+/db+	E*R(Fay)/E*N	A		CT		A	C	A		T	CT	C	G	A	G	GA	C
8407	BC_130	F2	unclear	unclear	db+/db+	E*R(Fay)/E*N	A		CT	T	G	C	G		T	CT	C	G	A	G	GA	C
8420	BC_107	F2	unclear	unclear	db+/db+	E*R(Fay)/E*N			T		A	C	A		T	T	T	CG	AG	GA	GA	C
6852	BC_132	F2	Autosomal barred	unclear_RB	db+/db+	ER(Fayoumi)/N		A	T		A	C	A		T	CT	T	CG	AG	GA	G	C
8068	BC_133	F2	Autosomal barred	unclear_RB	db+/db+	ER(Fayoumi)/N			T		A	C	A		GT	CT	T	CG	AG	GA	G	C
8396	BC_131	F2	Autosomal barred	unclear_RB	db+/db+	ER(Fayoumi)/N	A		CT		A	C	A		T	CT	C	G	A	G	GA	C
6752	BC_134	F2	unclear	unclear_RB	db+/db+	ER(Fayoumi)/N	A	GA	CT	T	G	CT	G		GT	CT	T	CG	AG	GA	GA	C
6761	BC_135	F2	unclear	unclear_RB	db+/db+	ER(Fayoumi)/N	A	GA	CT	T	G	C	G		T	CT	C	G	A	G	GA	C
6770	BC_136	F2	unclear	unclear_RB	db+/db+	ER(Fayoumi)/N	A	GA	CT	T	G	CT	G		GT	CT	T	CG	AG	GA	G	C
6778	BC_137	F2	unclear	unclear_RB	db+/db+	ER(Fayoumi)/N	A	GA	CT	T	G	C	A		T	CT	C	G	A	G	GA	C
6780	BC_138	F2	unclear	unclear_RB	db+/db+	ER(Fayoumi)/N		A	T		A	C	G		GT	CT	C	G	A	G	GA	C
6805	BC_149	F2	unclear	unclear_RB	db+/db+	ER(Fayoumi)/N		A	T		A	C	A		T	T	C	G	A	G	A	C
6817	BC_150	F2	Autosomal barred	unclear_RB	db+/db+	ER(Fayoumi)/N		A	T		A	C	A		T	CT	C	G	A	G	A	C
6837	BC_139	F2	unclear	unclear_RB	db+/db+	ER(Fayoumi)/N		A	T		A	CT	A		GT	T	T	CG	AG	GA	G	C
6838	BC_151	F2	Autosomal barred	unclear_RB	db+/db+	ER(Fayoumi)/N	A	GA	CT	T	G	C	G		T	CT	C	G	A	G	GA	C
6839	BC_140	F2	unclear	unclear_RB	db+/db+	ER(Fayoumi)/N		A	T		A	CT	G			T	T	CG	AG	GA	G	C
6840	BC_152	F2	Autosomal barred	unclear_RB	db+/db+	ER(Fayoumi)/N	A	GA	CT		A	C	A		GT	CT	T	CG	AG	GA	G	C
8087	BC_153	F2	unclear	unclear_RB	db+/db+	ER(Fayoumi)/N			T		A	CT	A		GT	T	T	CG	AG	GA	GA	C
8088	BC_154	F2	unclear	unclear_RB	db+/db+	ER(Fayoumi)/N	A		CT	T	G	C	G		GT	T	T	CG	A	G	A	C
8106	BC_145	F2	Autosomal barred	unclear_RB	db+/db+	ER(Fayoumi)/N			T		A	T	G		GT	CT	T	CG	AG	GA	G	C
8131	BC_155	F2	unclear	unclear_RB	db+/db+	ER(Fayoumi)/N	A		T		A	CT	A		T	T	C	G	A	G	A	C
8140	BC_159	F2	unclear	unclear_RB	db+/db+	ER(Fayoumi)/N			CT	T	G	CT	G		GT	T	T	CG	A	G	A	C
8142	BC_156	F2	unclear	unclear_RB	db+/db+	ER(Fayoumi)/N			T		A	C	A		T	T	C	G	A	G	A	C
8167	BC_157	F2	Autosomal barred	unclear_RB	db+/db+	ER(Fayoumi)/N	A		T		A	CT	A		GT	CT	C	G	A	G	GA	C
8177	BC_158	F2	unclear	unclear_RB	db+/db+	ER(Fayoumi)/N			T		G	C	G		GT	CT	C	G	A	G	GA	C
8296	BC_146	F2	unclear	unclear_RB	db+/db+	ER(Fayoumi)/N	A		CT	T	G	C	G		T	T	T	CG	AG	GA	GA	C
8319	BC_141	F2	unclear	unclear_RB	db+/db+	ER(Fayoumi)/N	A		CT	T	A	C	A		T	T	C	G	A	G	A	C
8335	BC_142	F2	unclear	unclear_RB	db+/db+	ER(Fayoumi)/N	A		CT	T	G	C	G		GT	CT	T	CG	AG	GA	G	C
8338	BC_147	F2	unclear	unclear_RB	db+/db+	ER(Fayoumi)/N			T		A	CT	A		T	T	C	G	A	G	A	C
8344	BC_148	F2	unclear	unclear_RB	db+/db+	ER(Fayoumi)/N			CT	T	G	CT	G		T	T	C	G	A	G	GA	C
8354	BC_143	F2	unclear	unclear_RB	db+/db+	ER(Fayoumi)/N	A		CT		A	C	A		GT	CT	T	CG	AG	GA	G	C
8368	BC_144	F2	unclear	unclear_RB	db+/db+	ER(Fayoumi)/N			T		A	C	A		T	T	T	CG	AG	GA	GA	C
6755	BC_160	F2	wild-type	wild-type	Db/db+	E*N/E*N	A	GA	CT	T	G	T	G			T	C	G	A	G	A	C
6757	BC_251	F2	wild-type	wild-type	Db/db+	E*N/E*N	A	GA	CT	T	G	CT	A			T	T	CG	AG	GA	GA	C
6758	BC_162	F2	wild-type	wild-type	Db/db+	E*N/E*N		A	T	T	G	T	G		T	T	C	G	A	G	A	C
6759	BC_163	F2	wild-type	wild-type	Db/db+	E*N/E*N		A	T		A	T	G		GT	CT		CG	AG	GA	GA	C
6764	BC_164	F2	wild-type	wild-type	Db/db+	E*N/E*N		A	T	T	GA	C			T	CT	C	G	A	G	GA	C
6765	BC_165	F2	wild-type	wild-type	Db/db+	E*N/E*N	A	GA	CT	T	A	C	A		T	CT	C	G	A	G	G	C
6775	BC_258	F2	wild-type	wild-type	Db/db+	E*N/E*N	A	GA	CT		G					T		CG	AG
6776	BC_166	F2	wild-type	wild-type	Db/db+	E*N/E*N	A	GA	CT	T	G	CT	A		T	CT	C	G	A	G	A
6784	BC_167	F2	wild-type	wild-type	Db/db+	E*N/E*N		A	T		A	C	A		T	T	C	G	A	G	A	C
6786	BC_168	F2	wild-type	wild-type	Db/db+	E*N/E*N		A	T		A	CT	A		T	T	C	G	A	G	A	C
6790	BC_169	F2	wild-type	wild-type	Db/db+	E*N/E*N		GA	CT	T	G	C	G		GT	CT	T	CG	AG	GA	G	C
6791	BC_170	F2	wild-type	wild-type	Db/db+	E*N/E*N		A	T		A	CT	A		T	T	C	G	A	G	GA	C
6792	BC_171	F2	wild-type	wild-type	Db/db+	E*N/E*N		A	T		A	CT	A		T	T	C	G	A	G	GA	C
6793	BC_172	F2	wild-type	wild-type	Db/db+	E*N/E*N		GA	CT	T	G	CT	G		T	T	C	G	A	G	A	C
6794	BC_173	F2	wild-type	wild-type	Db/db+	E*N/E*N		A	T		G	CT	G		GT	T	T	CG	AG	GA	G	C
6802	BC_174	F2	wild-type	wild-type	Db/db+	E*N/E*N	A	GA	CT	T	G	C	G		T	CT	T	CG	AG	GA	G	C
6806	BC_175	F2	wild-type	wild-type	Db/db+	E*N/E*N		A	T		A	C	A		T	CT	C	G	A	G	A	C
6807	BC_176	F2	wild-type	wild-type	Db/db+	E*N/E*N	A	A	T		A	CT	A		T	T	T	CG	AG	GA	GA	C
6808	BC_177	F2	wild-type	wild-type	Db/db+	E*N/E*N		A	T	T	G	C	A		T	T	C	G	A	G	GA	C
6809	BC_178	F2	wild-type	wild-type	Db/db+	E*N/E*N	A	GA	CT	T	A	C	A		GT	T	T	CG	AG	GA	GA	C
6810	BC_179	F2	wild-type	wild-type	Db/db+	E*N/E*N	A	GA	CT	T	G	CT	G		GT	CT	T	CG	AG	G	G	C
6811	BC_180	F2	wild-type	wild-type	Db/db+	E*N/E*N	A	GA	CT		A	CT	A		T	CT	T	CG	AG	GA	G	C
6812	BC_181	F2	wild-type	wild-type	Db/db+	E*N/E*N		A	T		A	C	G		GT	CT	T	CG	AG	GA	GA	C
6813	BC_182	F2	wild-type	wild-type	Db/db+	E*N/E*N	A	GA	CT	T	G	C	A		T	CT		CG	AG	GA	G	C
6814	BC_252	F2	wild-type	wild-type	Db/db+	E*N/E*N		A	T		A	CT	A		GT	T	T	CG	AG	GA	A	C
6815	BC_183	F2	wild-type	wild-type	Db/db+	E*N/E*N	A	GA	CT	T	G	CT	G		T	T	C	G	A	G	A	C
6820	BC_184	F2	wild-type	wild-type	Db/db+	E*N/E*N	A	GA	CT	T	G	CT	A		T	T	T	CG	AG	GA	GA	C
6824	BC_185	F2	wild-type	wild-type	Db/db+	E*N/E*N	A	GA	CT	T	A	C	A			CT	C	G	A	G	GA	C
6825	BC_186	F2	wild-type	wild-type	Db/db+	E*N/E*N		A	T		A	CT	A		T	CT	C	G	A	G	GA	C
6831	BC_187	F2	wild-type	wild-type	Db/db+	E*N/E*N	A	GA	CT	T	G	CT	G		T	CT	C	G	A	G	G	C
6833	BC_188	F2	wild-type	wild-type	Db/db+	E*N/E*N	A	GA	CT	T	G	C	A		T	CT	T	CG	AG	GA	G	C
6835	BC_189	F2	wild-type	wild-type	Db/db+	E*N/E*N		A	T		A	CT	A		T	CT	T	CG	AG	GA	G	C
6836	BC_190	F2	wild-type	wild-type	Db/db+	E*N/E*N		A	T		A	C	G		GT	CT	T	CG	AG	GA	GA	C
6842	BC_191	F2	wild-type	wild-type	Db/db+	E*N/E*N	A	A	T		A	C	A		T	T	C	G	A	G	A	C
6844	BC_192	F2	wild-type	wild-type	Db/db+	E*N/E*N		A	T	T	G	C	A		T	CT	T	CG	AG	GA	G	C
6845	BC_193	F2	wild-type	wild-type	Db/db+	E*N/E*N	A	GA	CT	T	G	C	A		T	CT	C	G	A	G	A	C
6846	BC_194	F2	wild-type	wild-type	Db/db+	E*N/E*N		A	T		A	C	G		T	CT	C	G	A	G	A	C
6855	BC_195	F2	wild-type	wild-type	Db/db+	E*N/E*N	A	GA	CT	T	G	CT	G			CT	C	G	A	G	GA	C
6858	BC_196	F2	wild-type	wild-type	Db/db+	E*N/E*N	A	GA	CT	T	G	CT	A		GT	CT	T	CG	AG	GA	G	C
6864	BC_197	F2	wild-type	wild-type	Db/db+	E*N/E*N		A	T		A	C	A		GT	T	T	CG	AG	GA	GA	C
6867	BC_198	F2	wild-type	wild-type	Db/db+	E*N/E*N	A	GA	CT	T	G	C	G		GT	CT	C	G	A	G	GA	C
8057	BC_199	F2	wild-type	wild-type	Db/db+	E*N/E*N	A		CT	T	G	CT	A		T	CT	C	G	A	G	A	C
8079	BC_200	F2	wild-type	wild-type	Db/db+	E*N/E*N	A		CT	T	G	CT	G		GT	T	C	G	A	G	A	C
8080	BC_201	F2	wild-type	wild-type	Db/db+	E*N/E*N			CT	T	G	CT	G		GT	T	T	CG	AG	GA	GA	C
8081	BC_161	F2	wild-type	wild-type	Db/db+	E*N/E*N	A	GA	CT	T	G	CT	G		T	T	C	G	A	G	A	C
8094	BC_202	F2	wild-type	wild-type	Db/db+	E*N/E*N			T		A	CT	A		T	T	T	CG	AG	GA	GA	C
8095	BC_203	F2	wild-type	wild-type	Db/db+	E*N/E*N	A		CT	T	G	C	G		T	CT	C	G	A	G	GA	C
8098	BC_253	F2	wild-type	wild-type	Db/db+	E*N/E*N			CT	T	G	C	A		T	T	C	G	A	G	GA	C
8101	BC_204	F2	wild-type	wild-type	Db/db+	E*N/E*N	A		CT	T	G	C	G		GT	T	T	CG	AG	GA	GA	C
8115	BC_205	F2	wild-type	wild-type	Db/db+	E*N/E*N			T		A	CT	G		GT	CT	T	CG	AG	GA	G	C
8116	BC_206	F2	wild-type	wild-type	Db/db+	E*N/E*N	A		CT	T	G	C	G		GT	CT	T	CG	AG	GA	G	C
8117	BC_207	F2	wild-type	wild-type	Db/db+	E*N/E*N			T		A	C	G		GT	CT	T	CG	AG	GA	G	C
8118	BC_208	F2	wild-type	wild-type	Db/db+	E*N/E*N			T		A	CT	A		T	CT	C	G	A	G	GA	C
8123	BC_209	F2	wild-type	wild-type	Db/db+	E*N/E*N	A		CT	T	A	C	A		T	T	C	G	A	G	GA	C
8125	BC_254	F2	wild-type	wild-type	Db/db+	E*N/E*N	A		CT	T	G	CT	A		T	CT	C	G	AG	GA	G	C
8127	BC_259	F2	wild-type	wild-type	Db/db+	E*N/E*N	A		CT	T	G	C	G		GT	CT	C	G	A	G	GA	C
8133	BC_210	F2	wild-type	wild-type	Db/db+	E*N/E*N			T		A	C	A		T	T	C	G	A	G	A	C
8137	BC_211	F2	wild-type	wild-type	Db/db+	E*N/E*N			CT	T	G	CT	A		T	T	C	G	A		A	C
8138	BC_255	F2	wild-type	wild-type	Db/db+	E*N/E*N			T		A	CT	G		GT	T	T	CG	AG	GA	GA	C
8145	BC_212	F2	wild-type	wild-type	Db/db+	E*N/E*N			T	T	G	CT	G		GT	T	T	CG	AG	GA	G	C
8146	BC_213	F2	wild-type	wild-type	Db/db+	E*N/E*N	A		CT	T	G	CT	G		GT	T	T	CG	AG	GA	GA	C
8147	BC_260	F2	wild-type	wild-type	Db/db+	E*N/E*N			T		A	CT	G		GT	T	T	CG	AG	GA	G	C
8149	BC_214	F2	wild-type	wild-type	Db/db+	E*N/E*N	A		CT	T	G	C	G		T	CT	C	G	A	G	GA	C
8150	BC_215	F2	wild-type	wild-type	Db/db+	E*N/E*N	A		T		A	C	A		T	T	C	G	A	G	A	C
8151	BC_216	F2	wild-type	wild-type	Db/db+	E*N/E*N	A		CT	T	G	CT	G		GT	T	C	G	A	G	A	C
8153	BC_217	F2	wild-type	wild-type	Db/db+	E*N/E*N			T		GA	CT	A		T	CT	C	G	A	G	GA	C
8160	BC_256	F2	wild-type	wild-type	Db/db+	E*N/E*N			T		A	C	A		GT	CT	T	CG	AG	GA	G	C
8162	BC_218	F2	wild-type	wild-type	Db/db+	E*N/E*N			T		A	CT	A		T	T	C	G	A	G	A	C
8164	BC_219	F2	wild-type	wild-type	Db/db+	E*N/E*N	A		CT		A	C	A		T	T	T	CG	AG	GA	GA	C
8169	BC_220	F2	wild-type	wild-type	Db/db+	E*N/E*N	A		CT	T	G	C	AG		GT	CT	T	CG	AG	GA	GA	C
8170	BC_221	F2	wild-type	wild-type	Db/db+	E*N/E*N			T		A	CT	G		GT	T	T	CG	AG	GA	GA	C
8172	BC_222	F2	wild-type	wild-type	Db/db+	E*N/E*N	A		CT	T	A	CT	A		T	T	C	G	A	G	GA	C
8174	BC_223	F2	wild-type	wild-type	Db/db+	E*N/E*N			T		A	C	G		GT	CT	T	CG	AG	GA	GA	C
8182	BC_224	F2	wild-type	wild-type	Db/db+	E*N/E*N			CT	T	G	CT	G		GT	T	T	CG	AG	GA	GA	C
8183	BC_225	F2	wild-type	wild-type	Db/db+	E*N/E*N	A		T		A	CT	G		GT	T	T	CG	AG	GA	GA	C
8184	BC_226	F2	wild-type	wild-type	Db/db+	E*N/E*N			T		A	CT	G		GT	CT	T	CG	AG	GA	A	C
8185	BC_227	F2	wild-type	wild-type	Db/db+	E*N/E*N			T		A	CT	A		T	CT	C	G	A	G	GA	C
8289	BC_261	F2	wild-type	wild-type	Db/db+	E*N/E*N	A		CT	T	G	CT	A		T	T	C	G	A	G	A	C
8293	BC_228	F2	wild-type	wild-type	Db/db+	E*N/E*N			CT	T	G	C	G		GT	T	T	CG	AG	GA	GA	C
8299	BC_229	F2	wild-type	wild-type	Db/db+	E*N/E*N	A		CT	T	A	C	A		GT	T	T	CG	AG	GA	GA	C
8310	BC_230	F2	wild-type	wild-type	Db/db+	E*N/E*N			T		G	C	G		GT	CT	T	CG	AG	GA	G	C
8311	BC_231	F2	wild-type	wild-type	Db/db+	E*N/E*N	A		CT	T	G	C	G		T	CT	C	G	A	G	GA	C
8312	BC_232	F2	wild-type	wild-type	Db/db+	E*N/E*N			T		A	T	A		T	CT	C	G	A	G	G	C
8315	BC_233	F2	wild-type	wild-type	Db/db+	E*N/E*N			T		A	C	G		GT	CT	T	CG	AG	GA	G	C
8327	BC_234	F2	wild-type	wild-type	Db/db+	E*N/E*N	A		CT	T	G	CT	G		GT	CT	T	CG	AG	GA	G	C
8328	BC_235	F2	wild-type	wild-type	Db/db+	E*N/E*N	A		CT	T	G	C	G		GT	CT	T	CG	AG	GA	G	C
8332	BC_236	F2	wild-type	wild-type	Db/db+	E*N/E*N	A		CT	T	G	C	A		T	CT	C	G	A	G	GA	C
8349	BC_237	F2	wild-type	wild-type	Db/db+	E*N/E*N			T		G	C	G		GT	CT	T	CG	AG	GA	G	C
8376	BC_238	F2	wild-type	wild-type	Db/db+	E*N/E*N	A		CT	T	G	CT	G		T	CT	C	G	A	G	GA	C
8388	BC_239	F2	wild-type	wild-type	Db/db+	E*N/E*N	A		CT	T	G	C	G			CT	T	CG	AG	GA	G	C
8391	BC_240	F2	wild-type	wild-type	Db/db+	E*N/E*N			T		G	CT	G		T	T	C	G	A	G	GA	C
8411	BC_241	F2	wild-type	wild-type	Db/db+	E*N/E*N			T		A	CT	G		GT	T	T	CG	AG	GA	G	C
8412	BC_242	F2	wild-type	wild-type	Db/db+	E*N/E*N	A		T		A	C	A		T	T	C	G	A	G	A	C
8413	BC_243	F2	wild-type	wild-type	Db/db+	E*N/E*N	A		CT	T	G	C	A		T	CT	C	G	A	G	A	C
8414	BC_244	F2	wild-type	wild-type	Db/db+	E*N/E*N	A		T		A	CT	A		T	T	C	G	A	G	A	C
8415	BC_245	F2	wild-type	wild-type	Db/db+	E*N/E*N			T	T	G	C	A		T	T	C	G	A	G	A	C
8416	BC_246	F2	wild-type	wild-type	Db/db+	E*N/E*N	A		T		G	C	G		GT	T	T	CG	AG	GA	GA	C
8429	BC_247	F2	wild-type	wild-type	Db/db+	E*N/E*N	A		CT	T	G	CT	A		T	CT	C	G	A	G	GA	C
8431	BC_248	F2	wild-type	wild-type	Db/db+	E*N/E*N	A		CT	T	G	C	A		GT	CT	T	CG	AG	GA	GA	C
8432	BC_249	F2	wild-type	wild-type	Db/db+	E*N/E*N	A		CT	T	G	C	G		T	CT	C	G	A	G	A	C
8433	BC_250	F2	wild-type	wild-type	Db/db+	E*N/E*N			T		A	CT	A		T	CT	C	G	A	G	GA	C
8435	BC_257	F2	wild-type	wild-type	Db/db+	E*N/E*N			T		A	C	G		GT	CT	T	CG	AG	GA	G	C
6754	BC_272	F2	wild-type	wild-type	db+/db+	E*N/E*N		A	T		A	T	A		T	CT	T	CG	AG	GA	G	C
6756	BC_273	F2	wild-type	wild-type	db+/db+	E*N/E*N	A	GA	CT	T	G	T	G		GT	CT	C	G	A	G	GA	C
6762	BC_274	F2	wild-type	wild-type	db+/db+	E*N/E*N	A	GA	CT	T	G	CT	G		T	T	C	G	A	G	GA	C
6763	BC_275	F2	wild-type	wild-type	db+/db+	E*N/E*N		A	T		A	CT	A		T	CT	T	CG	AG	GA	G	C
6774	BC_276	F2	wild-type	wild-type	db+/db+	E*N/E*N	A	GA	CT	T	G	CT	G		T	CT	C	G	A	G	A	C
6782	BC_277	F2	wild-type	wild-type	db+/db+	E*N/E*N	A	GA	CT	T	G	C	A		T	T	C	G	A	G	A	C
6783	BC_278	F2	wild-type	wild-type	db+/db+	E*N/E*N	A	GA	CT	T	G	C	G		T	T	C	G	A	G	A	C
6785	BC_279	F2	wild-type	wild-type	db+/db+	E*N/E*N	A	GA	CT	T	G	C	G		GT	CT	C	G	A	G	A	C
6795	BC_262	F2	wild-type	wild-type	db+/db+	E*N/E*N		A	T		A	C	A		T	CT	C	G	A	G	GA	C
6803	BC_263	F2	wild-type	wild-type	db+/db+	E*N/E*N		A	T		A	CT	A		T	CT	C	G	AG	GA	G	C
6821	BC_280	F2	wild-type	wild-type	db+/db+	E*N/E*N		A	T		A	CT	G		GT	T	C	G	A	G	A	C
6822	BC_281	F2	wild-type	wild-type	db+/db+	E*N/E*N	A	GA	CT		G	C	G		GT	T	T	G	A	G	A	C
6823	BC_282	F2	wild-type	wild-type	db+/db+	E*N/E*N	A	GA	CT		A	C	A		GT	T	C	G	A	G	A	C
6826	BC_283	F2	wild-type	wild-type	db+/db+	E*N/E*N		A	T		G	C	G		GT	CT	T	CG	AG	GA	G	C
6832	BC_284	F2	wild-type	wild-type	db+/db+	E*N/E*N	A	GA	CT	T	G	C	G		GT	CT	T	CG	AG	GA	G	C
6834	BC_285	F2	wild-type	wild-type	db+/db+	E*N/E*N	A	GA	CT	T	G	C	G		GT	CT	C	G	A	G	A	C
6841	BC_286	F2	wild-type	wild-type	db+/db+	E*N/E*N	A	GA	CT	T	G	C	A		T	T	C	G	A	G	GA	C
6843	BC_287	F2	wild-type	wild-type	db+/db+	E*N/E*N		A	T		A	CT	A		T	CT	C	G	A	G	GA	C
6856	BC_288	F2	wild-type	wild-type	db+/db+	E*N/E*N		A	T		A	C	G		GT	T	C	G	A	G	A	C
6857	BC_289	F2	wild-type	wild-type	db+/db+	E*N/E*N	A	A	T		A	CT	A		T	T	C	G	A	G	A	C
6865	BC_290	F2	wild-type	wild-type	db+/db+	E*N/E*N	A	GA	CT	T	G	C	G		GT	CT	C	G	A	G	GA	C
6866	BC_291	F2	wild-type	wild-type	db+/db+	E*N/E*N		A	T		A	C	A		T	T	C	G	A	G	A	C
6868	BC_292	F2	wild-type	wild-type	db+/db+	E*N/E*N	A	GA	CT	T	G	CT	A		T	CT	C	CG	AG	GA	GA	C
6869	BC_293	F2	wild-type	wild-type	db+/db+	E*N/E*N	A	GA	CT		A	C	A		T	CT	C	G	A	G	GA	C
8055	BC_294	F2	wild-type	wild-type	db+/db+	E*N/E*N	A		T		A	CT	A		T	CT	C	G	A	G	GA	C
8056	BC_295	F2	wild-type	wild-type	db+/db+	E*N/E*N	A		CT	T	G	CT	G		GT	CT	T	CG	AG	GA	G	C
8058	BC_296	F2	wild-type	wild-type	db+/db+	E*N/E*N	A		CT	T	G	CT	G		GT	CT	T	CG	AG	GA	G	C
8082	BC_297	F2	wild-type	wild-type	db+/db+	E*N/E*N	A		T		A	CT	A		T	CT	C	G	A	G	A	C
8083	BC_298	F2	wild-type	wild-type	db+/db+	E*N/E*N			CT	T	G	C	G		GT	T	T	G	A	G	A	C
8084	BC_299	F2	wild-type	wild-type	db+/db+	E*N/E*N			T		A	CT	A		T	CT	C	G	A	G	GA	C
8090	BC_300	F2	wild-type	wild-type	db+/db+	E*N/E*N			CT	T	G	C	G		GT	CT	T	CG	AG	GA	G	C
8091	BC_301	F2	wild-type	wild-type	db+/db+	E*N/E*N	A		CT	T	G	CT	G		GT	T	T	CG	AG	GA	GA	C
8092	BC_302	F2	wild-type	wild-type	db+/db+	E*N/E*N	A		T		G	C	G		GT	T	C	G	A	G	A	C
8093	BC_264	F2	wild-type	wild-type	db+/db+	E*N/E*N	A		CT	T	G	C	G		GT	CT	C	G	A	G	A	C
8096	BC_303	F2	wild-type	wild-type	db+/db+	E*N/E*N			T		A	CT	A			T	C	G	A	G	A	C
8099	BC_304	F2	wild-type	wild-type	db+/db+	E*N/E*N	A		CT	T	G	CT	G		T	CT	C	G	A	G	GA	C
8100	BC_305	F2	wild-type	wild-type	db+/db+	E*N/E*N			T		GA	C	A		GT	CT	C	G	A	G	GA	C
8102	BC_306	F2	wild-type	wild-type	db+/db+	E*N/E*N			T		G	C	G		GT	T	T	CG	AG	GA	GA	C
8111	BC_307	F2	wild-type	wild-type	db+/db+	E*N/E*N			T		A	CT	A		T	T	T	CG	AG	GA	GA	C
8112	BC_308	F2	wild-type	wild-type	db+/db+	E*N/E*N	A		T		A	CT	A		GT	CT	C	G	A	G	GA	C
8113	BC_309	F2	wild-type	wild-type	db+/db+	E*N/E*N			T		A	CT	A		T	CT	C	G	A	G	A	C
8122	BC_310	F2	wild-type	wild-type	db+/db+	E*N/E*N	A		CT	T	G	C	G		GT	CT	C	G	A	G	GA	C
8124	BC_311	F2	wild-type	wild-type	db+/db+	E*N/E*N	A		CT		A	CT	A		T	T	C	G	A	G	A	C
8128	BC_265	F2	wild-type	wild-type	db+/db+	E*N/E*N	A		CT	T	G	CT	G		GT	T	T	CG	AG	GA	GA	C
8129	BC_364	F2	wild-type	wild-type	db+/db+	E*N/E*N			T		A	CT	A		GT	CT	C	G	A	G	GA	C
8135	BC_312	F2	wild-type	wild-type	db+/db+	E*N/E*N	A		CT		A	C	G		GT	CT		G	A	G	GA	C
8148	BC_266	F2	wild-type	wild-type	db+/db+	E*N/E*N			T		A	C	A		T	CT	C	G	A	G	GA	C
8158	BC_313	F2	wild-type	wild-type	db+/db+	E*N/E*N	A		CT		A	CT	A		T	T	C	G	A	G	A	C
8159	BC_314	F2	wild-type	wild-type	db+/db+	E*N/E*N			T		A	CT	A		GT	CT	T	CG	AG	GA	GA	C
8161	BC_315	F2	wild-type	wild-type	db+/db+	E*N/E*N	A		CT	T	G	CT	G		GT	T	T	CG	AG	G	A	C
8163	BC_316	F2	wild-type	wild-type	db+/db+	E*N/E*N			CT	T	G	CT	G		GT	CT	T	CG	AG	GA	G	C
8171	BC_267	F2	wild-type	wild-type	db+/db+	E*N/E*N	A		CT		A	C	A		T	CT	C	G	A	G	A	C
8173	BC_317	F2	wild-type	wild-type	db+/db+	E*N/E*N	A		CT	T	A	CT	A		T	T	C	G	A	G	GA	C
8179	BC_318	F2	wild-type	wild-type	db+/db+	E*N/E*N	A		CT	T	G	CT	A		T	T	C	G	A	G	A	C
8180	BC_319	F2	wild-type	wild-type	db+/db+	E*N/E*N			T		G	CT	G		T	T	C	G	A	G	A	C
8186	BC_268	F2	wild-type	wild-type	db+/db+	E*N/E*N	A		T		A	CT	G		GT	T	C	G	A	G	A	C
8287	BC_320	F2	wild-type	wild-type	db+/db+	E*N/E*N			T		A	T	A		T	CT	C	G	A	G	GA	C
8288	BC_321	F2	wild-type	wild-type	db+/db+	E*N/E*N	A		CT	T	A	CT	A		T	CT	T	CG	AG	GA	G	C
8290	BC_322	F2	wild-type	wild-type	db+/db+	E*N/E*N			T		G	T	G		GT	T	T	CG	A	G	A	C
8291	BC_323	F2	wild-type	wild-type	db+/db+	E*N/E*N			T		A	CT	A		T	CT	C	G	A	G	GA	C
8292	BC_324	F2	wild-type	wild-type	db+/db+	E*N/E*N	A		T		A	CT	G		GT	T	T	CG	AG	GA	GA	C
8300	BC_365	F2	wild-type	wild-type	db+/db+	E*N/E*N	A		CT	T	G	CT	G		GT	T	T	CG	AG	GA	A	C
8313	BC_325	F2	wild-type	wild-type	db+/db+	E*N/E*N	A		CT	T	G	CT	G		GT	T	T	CG	AG	GA	G	C
8314	BC_326	F2	wild-type	wild-type	db+/db+	E*N/E*N	A		CT		A	CT	A		T	CT	C	G	A	G	GA	C
8323	BC_327	F2	wild-type	wild-type	db+/db+	E*N/E*N			T		A	CT	G		GT	T	T	CG	AG	GA	G	C
8324	BC_328	F2	wild-type	wild-type	db+/db+	E*N/E*N	A		CT		A	C	A		T	CT	C	G	A	G	G	C
8325	BC_329	F2	wild-type	wild-type	db+/db+	E*N/E*N	A		CT	T	G	CT	G		GT	T	T	CG	AG	GA	GA	C
8326	BC_330	F2	wild-type	wild-type	db+/db+	E*N/E*N			T		A	C	A		T	CT	C	G	A	G	A	C
8329	BC_331	F2	wild-type	wild-type	db+/db+	E*N/E*N			T		A	CT	A		T	T	C	G	A	G	GA	C
8330	BC_332	F2	wild-type	wild-type	db+/db+	E*N/E*N			CT	T	G	C	G		GT	CT	C	G	A	G	A	C
8334	BC_333	F2	wild-type	wild-type	db+/db+	E*N/E*N			T		A	C	A		T	CT	C	G	A	G	A	C
8346	BC_334	F2	wild-type	wild-type	db+/db+	E*N/E*N			T	T	G	CT	G		T	T	C	G	A	G	A	C
8347	BC_335	F2	wild-type	wild-type	db+/db+	E*N/E*N	A		CT	T	G	CT	G		GT	T	T	CG	A	G	A	C
8348	BC_336	F2	wild-type	wild-type	db+/db+	E*N/E*N			CT	T	G	CT	G		GT	T	T	CG	AG	GA	A	C
8350	BC_269	F2	wild-type	wild-type	db+/db+	E*N/E*N			T	T	G	C	G		T	CT	T	CG	AG	GA	GA	C
8362	BC_337	F2	wild-type	wild-type	db+/db+	E*N/E*N			T		A	CT	A		T	CT	C	G	A	G	GA	C
8363	BC_338	F2	wild-type	wild-type	db+/db+	E*N/E*N	A		CT		A	C	G		GT	CT	T	CG	AG	GA	G	C
8364	BC_339	F2	wild-type	wild-type	db+/db+	E*N/E*N	A		CT	T	G	CT	G		T	T	C	G	A	G	GA	C
8370	BC_340	F2	wild-type	wild-type	db+/db+	E*N/E*N	A		CT	T	G	C	A		T	CT	C	G	A	G	GA	C
8371	BC_341	F2	wild-type	wild-type	db+/db+	E*N/E*N	A		CT	T	G	CT	A		GT	T	T	CG	AG	GA	GA	C
8372	BC_342	F2	wild-type	wild-type	db+/db+	E*N/E*N			T		A	C	A		GT	CT	T	CG	AG	GA	G	C
8373	BC_343	F2	wild-type	wild-type	db+/db+	E*N/E*N			T		G	CT	G		GT	T	C	G	A	G	A	C
8374	BC_344	F2	wild-type	wild-type	db+/db+	E*N/E*N			T		A	CT	A		T	CT	C	G	A	G	GA	C
8375	BC_345	F2	wild-type	wild-type	db+/db+	E*N/E*N			T		A	CT	G		GT	T	T	CG	AG	GA	G	C
8384	BC_346	F2	wild-type	wild-type	db+/db+	E*N/E*N	A		T		A	CT	G		GT	T	T	CG	AG	GA	GA	C
8385	BC_347	F2	wild-type	wild-type	db+/db+	E*N/E*N			T		A	CT	A		T	T	T	CG	AG	GA	GA	C
8386	BC_348	F2	wild-type	wild-type	db+/db+	E*N/E*N			CT	T	G	CT	G		GT	T	C	G	A	G	A	C
8387	BC_349	F2	wild-type	wild-type	db+/db+	E*N/E*N	A		CT		A	C	A		T	CT	C	G	A	G	GA
8389	BC_350	F2	wild-type	wild-type	db+/db+	E*N/E*N	A		CT	T	G	CT	A		GT	T	T	CG	AG	GA	GA	C
8390	BC_351	F2	wild-type	wild-type	db+/db+	E*N/E*N	A		CT		A	C	A		T	T	C	G	A	G	A	C
8398	BC_352	F2	wild-type	wild-type	db+/db+	E*N/E*N			T		A	C	A		T	CT	T	CG	AG	GA	GA	C
8399	BC_353	F2	wild-type	wild-type	db+/db+	E*N/E*N	A		CT	T	G	C	A		T	CT	C	G	AG	GA	G	C
8400	BC_354	F2	wild-type	wild-type	db+/db+	E*N/E*N	A		T		A	CT	A		T	CT	C	G	A	G	A	C
8401	BC_355	F2	wild-type	wild-type	db+/db+	E*N/E*N	A		CT	T	G	C	G		GT	T	T	CG	AG	GA	GA	C
8402	BC_270	F2	wild-type	wild-type	db+/db+	E*N/E*N			T		A	C	A		T	CT	C	G	A	G	GA	C
8403	BC_356	F2	wild-type	wild-type	db+/db+	E*N/E*N	A		CT	T	G	C	A		T	T	C	G	A	G	G	C
8404	BC_357	F2	wild-type	wild-type	db+/db+	E*N/E*N			T		A	CT	G		GT	CT	C	G	A	G	GA	C
8405	BC_358	F2	wild-type	wild-type	db+/db+	E*N/E*N			T		A	CT	A		T	T	C	G	A	G	GA	C
8417	BC_271	F2	wild-type	wild-type	db+/db+	E*N/E*N	A		CT	T	G	CT	G		GT	T	T	CG	AG	GA	GA	C
8418	BC_359	F2	wild-type	wild-type	db+/db+	E*N/E*N	A		CT	T	G	C	G		T	T	C	G	A	G	A	C
8419	BC_360	F2	wild-type	wild-type	db+/db+	E*N/E*N			T		A	CT	A		GT	T	T	CG	AG	GA	GA	C
8428	BC_361	F2	wild-type	wild-type	db+/db+	E*N/E*N			T		A	C	A		GT	CT	C	G	A	G	GA	C
8430	BC_362	F2	wild-type	wild-type	db+/db+	E*N/E*N			T	T	G	CT	G		GT	CT	C	G	A	G	GA	C
8434	BC_363	F2	wild-type	wild-type	db+/db+	E*N/E*N	A		CT	T	G	CT	G		GT	T	C	G	A	G	A	C
8397			ER PgDb?	#N/A	Db/db+	#N/A			TT		AA	CT	AA		TT	TT		GG	AA	GG	AA	CC
6766			eb?	#N/A	#N/A	#N/A		AA	TT		GG	CT	GG		GT	TT	TT	CG	AG	GA	GA	CC
6796			eb	#N/A	#N/A	#N/A		AA	TT		GG	CT	GG		GT	CT	TT	CG	AG	GA	GG	CC
6799			eb	#N/A	#N/A	#N/A		AA	TT		AA	CT	AA		TT	CT	CC	GG	AA	GG	GA	CC
6800			eb	#N/A	#N/A	#N/A		GA	CT	TT	GG	CC	GG		TT	CT	CC	CG	AG	GA	GA	CC
6828			ER PgDb	#N/A	#N/A	#N/A		AA	CT	TT	GG	CC	AA		TT	TT	CC	GG	AA	GG	GA	CC
6853			ER PgDb	#N/A	#N/A	#N/A	A	GA	CT	TT	GG	CC	GG		GT	CT	TT	CG	AG	GA	GG	CC
8155			eb	#N/A	#N/A	#N/A			TT		AA	CC	AA		GT	CT	TT	CG	AG	GA	GG	CC
8157			ER PgDb	#N/A	#N/A	#N/A	A		CT	TT	GG	CT	GG		TT	TT	CC	GG	AA	GG	GA	CC
8280			eb ?	#N/A	#N/A	#N/A			TT		AA	CT	AA		TT	CT	CC	GG	AA	GG	GA	CC
8282			eb ?	#N/A	#N/A	#N/A			TT		AA	TT	AA		TT	CT	CC	GG	AA	GG	GA	CC
8295			eb	#N/A	#N/A	#N/A	A		CT	TT	GG	CC	GG		TT	CT	CC	GG	AA	GG	GA	CC
8297			eb ?	#N/A	#N/A	#N/A	A		CT	TT	GG	CT	GG		GT	CT	TT	CG	AG	GA	GG	CC
8304			eb ?	#N/A	#N/A	#N/A	A		CT	TT	GG	CT	GG		GT	TT	TT	CG	AG	GA	GA	CC
8316			eb ou ER PgDb	#N/A	#N/A	#N/A	A		TT		AA	CT	AA		TT	TT	TT	CG	AG	GA	GA	CC
8317			eb	#N/A	#N/A	#N/A	A		TT		AA	CC	AA		TT	CT	TT	CG	AG	GA	GA	CC
8322			ER PgDb	#N/A	#N/A	#N/A			TT		GG	CT	GG		TT	TT	TT	CG	AG	GA	GG	CC
8339			eb	#N/A	#N/A	#N/A	A		CT	TT	AA	TT	AA		TT	TT	TT	CG	AG	GA	GA	CC
8377			eb ou ER PgDb	#N/A	#N/A	#N/A			TT		AA	CC	AA		GT	CT	CC	GG	AA	GG	GA	CC
8392			eb	#N/A	#N/A	#N/A			TT		AA	CC	GG		GT	TT	TT	CG	AG	GA	GG	CC
8406			ER PgDb	#N/A	#N/A	#N/A			CT	TT	GG	CC	GG		GT	TT	TT	CG	AG	GA	GA	CC
