# Supplementary material for: The feather pattern autosomal barring in chicken is strongly associated with segregation at the MC1R locus
Source: Pigment Cell Melanoma Res. Author manuscript; Available in PMC 2022 Nov 1. (PMC8484376; doi:10.1111/pcmr.12975)
Supplement: Table S7 [file NIHMS1723557-supplement-Table_S7.xlsx]

## Sheet: Sheet2
Table S7. Genes in the interval showing no recombination on chromosome 11 in the current pedegree analysis.
Gene name	Gene symbol	Position (Galgal4)	Position (Galgal6)	Description
multivesicular body protein 1A	CHMP1A	chr11:18,202,289-18,205,994	chr11:18,755,548-18,759,253	Probable peripherally associated component of the endosomal sorting required for transport complex III (ESCRT-III) which is involved in multivesicular bodies (MVBs) formation and sorting of endosomal cargo proteins into MVBs. MVBs contain intraluminal vesicles (ILVs) that are generated by invagination and scission from the limiting membrane of the endosome and mostly are delivered to lysosomes en…
cyclin dependent kinase 10	CDK10	chr11:18,207,483-18,211,560	chr11:18,760,742-18,764,820	Cyclin-dependent kinase that phosphorylates the transcription factor ETS2 (in vitro) and positively controls its proteasomal degradation (in cells).
microRNA 6667	MIR6667	chr11:18,210,719-18,210,828	chr11:18,763,979-18,764,088	Gallus gallus microRNA 6667 (MIR6667), microRNA.
Fanconi anemia complementation group A	FANCA	chr11:18,225,502-18,257,747	chr11:18,778,762-18,811,007	DNA repair protein that may operate in a postreplication repair or a cell cycle checkpoint function. May be involved in interstrand DNA cross-link repair and in the maintenance of normal chromosome stability.
melanocortin 1 receptor	MC1R	chr11:18,287,877-18,288,821	chr11:18,840,646-18,841,590	Receptor for MSH (alpha, beta and gamma) and ACTH. The activity of this receptor is mediated by G proteins which activate adenylate cyclase.
tubulin beta 3 class III	TUBB3	chr11:18,290,828-18,292,152	chr11:18,842,707-18,845,130	Tubulin is the major constituent of microtubules. It binds two moles of GTP, one at an exchangeable site on the beta chain and one at a non-exchangeable site on the alpha chain. TUBB3 plays a critical role in proper axon guidance and mantainance.
growth arrest specific 8	GAS8	chr11:18,300,558-18,308,188	chr11:18,853,522-18,861,152	Cytoskeletal linker which binds microtubules and probably functions in axonemal and non-axonemal dynein regulation. May play a role in the spermatozoa motility (By similarity). May play a role in cilia motility (PubMed:26387594).
5-hydroxyisourate hydrolase	URAH	chr11:18,308,198-18,309,804	chr11:18,308,198-18,309,804	This protein is involved in step 2 of the subpathway that synthesizes (S)-allantoin from urate.
cadherin 1	CDH1	chr11:18,317,522-18,326,276	chr11:18,870,441-18,879,210	CDH1 is involved in mechanisms regulating cell-cell adhesions, mobility and proliferation of epithelial cells
chromosome transmission fidelity factor 8	CHTF8	chr11:18,358,807-18,360,431	chr11:18,913,131-18,914,836	Chromosome cohesion factor involved in sister chromatid cohesion and fidelity of chromosome transmission.
nucleolar pre-rRNA processing protein	NIP7	chr11:18,378,684-18,380,052	chr11:18,933,257-18,934,625	Required for proper 34S pre-rRNA processing and 60S ribosome subunit assembly.
transmembrane p24 trafficking protein 6	TMED6	chr11:18,380,392-18,382,913	chr11:18,934,966-18,937,487	TMED6 (Transmembrane P24 Trafficking Protein 6) is a Protein Coding gene. An important paralog of this gene is ENSG00000259900
telomeric repeat binding factor 2	TERF2	chr11:18,383,988-18,391,819	chr11:19,863,900-19,866,893	Binds the telomeric double-stranded 5-TTAGGG-3 repeat and plays a central role in telomere maintenance and protection against end-to-end fusion of chromosomes. In addition to its telomeric DNA-binding role, required to recruit a number of factors and enzymes required for telomere protection, including the shelterin complex, TERF2IP/RAP1 and DCLRE1B/Apollo. Component of the shelterin complex (telo…
cytochrome b5 type B	CYB5B	chr11:18,396,038-18,407,917	chr11:18,950,612-18,962,493	Cytochrome b5 is a membrane bound hemoprotein which function as an electron carrier for several membrane bound oxygenases.
nuclear factor of activated T-cells 5	NFAT5	chr11:18,415,944-18,474,956	chr11:18,970,520-19,029,483	Transcription factor involved, among others, in the transcriptional regulation of osmoprotective and inflammatory genes. Mediates the transcriptional response to hypertonicity (PubMed:10051678). Positively regulates the transcription of LCN2 and S100A4 genes
NAD(P)H quinone dehydrogenase 1	NQO1	chr11:18,482,566-18,484,421	chr11:19,037,093-19,038,948	The enzyme apparently serves as a quinone reductase in connection with conjugation reactions of hydroquinons involved in detoxification pathways as well as in biosynthetic processes such as the vitamin K-dependent gamma-carboxylation of glutamate residues in prothrombin synthesis.
Homo sapiens NIN1/PSMD8 binding protein 1 homolog	NOB1	chr11:18,485,325-18,487,528	chr11:19,039,525-19,042,068	May play a role in mRNA degradation.
WW domain containing E3 ubiquitin protein ligase 2	WWP2	chr11:18,487,655-18,519,315	chr11:19,042,181-19,073,845	E3 ubiquitin-protein ligase which accepts ubiquitin from an E2 ubiquitin-conjugating enzyme in the form of a thioester and then directly transfers the ubiquitin to targeted substrates.
microRNA 140	MIR140	chr11:18,514,128-18,514,222	chr11:19,068,658-19,068,752	Gallus gallus microRNA 140 (MIR140), microRNA.
microRNA 1699	MIR1699	chr11:18,933,029-18,933,125	chr11:19,489,310-19,489,406	Gallus gallus microRNA 1699 (MIR1699), micro RNA.
zinc finger homeobox 3	ZFHX3	chr11:18,936,909-19,035,652	chr11:19,493,190-19,591,931	Transcriptional regulator which can act as an activator or a repressor. Inhibits the enhancer element of the AFP gene by binding to its AT-rich core sequence. In concert with SMAD-dependent TGF-beta signaling can repress the transcription of AFP via its interaction with SMAD2/3 (PubMed:25105025). Regulates the circadian locomotor rhythms via transcriptional activation of neuropeptidergic genes wh…
DEAH-box helicase 38	DHX38	chr11:19,150,949-19,161,411	chr11:19,707,224-19,717,686	Probable ATP-binding RNA helicase involved in pre-mRNA splicing.
dihydroorotate dehydrogenase (quinone)	DHODH	chr11:19,162,774-19,166,255	chr11:19,720,166-19,722,544	Catalyzes the conversion of dihydroorotate to orotate with quinone as electron acceptor.
adaptor related protein complex 1 gamma 1 subunit	AP1G1	chr11:19,195,955-19,237,680	chr11:19,752,525-19,794,254	Subunit of clathrin-associated adaptor protein complex 1 that plays a role in protein sorting in the late-Golgi/trans-Golgi network (TGN) and/or endosomes. The AP complexes mediate both the recruitment of clathrin to membranes and the recognition of sorting signals within the cytosolic tails of transmembrane cargo molecules.
TERF2 interacting protein	TRF2IP	chr11:19,307,296-19,310,289	chr11:19,863,900-19,866,893	Acts both as a regulator of telomere function and as a transcription regulator. Involved in the regulation of telomere length and protection as a component of the shelterin complex (telosome). In contrast to other components of the shelterin complex, it is dispensible for telomere capping and does not participate in the protection of telomeres against non-homologous end-joining (NHEJ)-mediated re…
lysyl-tRNA synthetase	KARS	chr11:19,309,962-19,322,126	chr11:19,866,566-19,878,729	Catalyzes the specific attachment of an amino acid to its cognate tRNA in a 2 step reaction: the amino acid (AA) is first activated by ATP to form AA-AMP and then transferred to the acceptor end of the tRNA. When secreted, acts as a signaling molecule that induces immune response through the activation of monocyte/macrophages. Catalyzes the synthesis of diadenosine oligophosphate (Ap4A), a signal…
deaminase, tRNA specific 1	ADAT1	chr11:19,322,214-19,342,910	chr11:19,878,817-19,899,511	Specifically deaminates adenosine-37 to inosine in tRNA-Ala.
transmembrane protein 231	TMEM231	chr11:19,355,609-19,360,662	chr11:19,912,210-19,917,263	Transmembrane component of the tectonic-like complex, a complex localized at the transition zone of primary cilia and acting as a barrier that prevents diffusion of transmembrane proteins between the cilia and plasma membranes. Required for ciliogenesis and sonic hedgehog/SHH signaling (By similarity).
carbohydrate sulfotransferase 6	CHST6	chr11:19,363,500-19,369,931	chr11:19,920,101-19,926,532	Sulfotransferase that utilizes 3-phospho-5-adenylyl sulfate (PAPS) as sulfonate donor to catalyze the transfer of sulfate to position 6 of non-reducing N-acetylglucosamine (GlcNAc) residues of keratan. Mediates sulfation of keratan in cornea. Keratan sulfate plays a central role in maintaining corneal transparency. Acts on the non-reducing terminal GlcNAc of short and long carbohydrate substrates…
