# Supplementary material for: The feather pattern autosomal barring in chicken is strongly associated with segregation at the MC1R locus
Source: Pigment Cell Melanoma Res. Author manuscript; Available in PMC 2022 Nov 1. (PMC8484376; doi:10.1111/pcmr.12975)
Supplement: Table S8 [file NIHMS1723557-supplement-Table_S8.xlsx]

## Sheet: Sheet1
Table S8 Missense mutations encoded by the Fayoumi allele for genes in the non-recombining interval on chromosome 11 and their PROVEAN score.
Location Galgal4	Location Galgal 6	Allele	Gene symbol*	Info	Position in cDNA	Position in CDS	Amino acid substitution	Codon change	Exon	PROVEAN prediction	PROVEAN score (cutoff=-2.5)
chr11:18288274	chr11:18841043	A	MC1R			399	L133Q		EXON=1/1	deleterious	-6.0
chr11:18246751	chr11:18800011	G	FANCA	predicted protein	710	710	L237P	cTg/cCg	EXON=7/21	neutral	1.5
chr11:18315161	chr11:18868091	A	CDH3_1		1255	1255	V419M	Gtg/Atg	EXON=7/12	neutral	0.1
chr11:18315161	chr11:18868091	A	CDH3_2		1375	1375	V459M	Gtg/Atg	EXON=8/13	neutral	0.2
chr11:18315161	chr11:18868091	A	CDH3_3		1183	1183	V395M	Gtg/Atg	EXON=8/13	neutral	0.1
chr11:18317776	chr11:18870706	G	CDH1		80	80	Q27R	cAg/cGg	EXON=2/16	neutral	0.0
chr11:18380528	chr11:18935102	T	TMED6		674	674	S225N	aGt/aAt	EXON=4/4	neutral	1.1
chr11:18396240	chr11:18950814	A	CYB5B	predicted protein	83	83	R28K	aGg/aAg	EXON=1/4	neutral	2.1
chr11:18483570	chr11:19038097	T	NQO1		317	317	R106H	cGc/cAc	EXON=3/6	neutral	-0.1
chr11:18486567	chr11:19041094	C	NOB1_1	predicted protein	584	584	L195R	cTc/cGc	EXON=6/9	neutral	0.0
chr11:18486567	chr11:19041094	C	NOB1_2	predicted protein	512	512	L171R	cTc/cGc	EXON=5/8	neutral	0.1
chr11:18486773	chr11:19041300	C	NOB1_1	predicted protein	451	451	T151A	Acg/Gcg	EXON=5/9	neutral	-0.4
chr11:18486773	chr11:19041300	C	NOB1_2	predicted protein	379	379	T127A	Acg/Gcg	EXON=4/8	neutral	-0.5
chr11:18487660	chr11:19042186	T	WWP2_1	predicted protein	32	32	T11M	aCg/aTg	EXON=1/24	neutral	-0.2
chr11:18487660	chr11:19042186	T	WWP2_2	predicted protein	32	32	T11M	aCg/aTg	EXON=1/24	neutral	0.1
chr11:18487660	chr11:19042186	T	WWP2_3	predicted protein	32	32	T11M	aCg/aTg	EXON=1/24	neutral	0.0
chr11:18490444	chr11:19044970	A	WWP2_1	predicted protein	183	183	M61I	atG/atA	EXON=3/24	neutral	-0.1
chr11:18490444	chr11:19044970	A	WWP2_2	predicted protein	174	174	M58I	atG/atA	EXON=3/24	neutral	0.0
chr11:18490444	chr11:19044970	A	WWP2_3	predicted protein	183	183	M61I	atG/atA	EXON=3/24	neutral	-0.1
chr11:18492122	chr11:19046648	G	WWP2_1	predicted protein	568	568	S190G	Agt/Ggt	EXON=5/24	neutral	-0.3
chr11:18492122	chr11:19046648	G	WWP2_2	predicted protein	559	559	S187G	Agt/Ggt	EXON=5/24	neutral	-0.3
chr11:18492122	chr11:19046648	G	WWP2_3	predicted protein	568	568	S190G	Agt/Ggt	EXON=5/24	neutral	-0.3
* _1, _2, and _3 refer to different splice forms of the same gene
